# Supplementary material for: Identification of the Tyrosine- and Phenylalanine-Derived Soluble Metabolomes of Sorghum
Source: Front Plant Sci. 2021 Sep 14;12:714164. doi: 10.3389/fpls.2021.714164 (PMC8476951; doi:10.3389/fpls.2021.714164)
Supplement: Supplementary file 1 [file Data_Sheet_1.xlsx]

## Sheet: S Table 1_Feature data
Supplemental Data Table 1: Peak data for Phe-derived and/or Tyr-derived metabolite features. Phe and/or Tyr-derived metabolite features were assigned to a peak cluster group (Column A) and this table reports the properties ([M-H] m/z, retention time in seconds, CAMERA isotopologue prediction) of the 12C and labeled 13C6 MS features within each cluster group. Columns O to X report MS/MS fragmentat…
MS feature properties														Tentative identification of compound based on posthoc MS/MS and comparison of fragmentation ratio to characterized metabolites deposited in various online accessible plant metabolite libraries								Tissue fed and amino acid fed
																						Leaf_Tyr	Leaf_Tyr	Leaf_Tyr	Leaf_Tyr	Leaf_Tyr	Leaf_Tyr	Leaf_Phe	Leaf_Phe	Leaf_Phe	Leaf_Phe	Leaf_Phe	Leaf_Phe	Roots_Phe	Roots_Phe	Roots_Phe	Roots_Phe	Roots_Phe	Roots_Phe	Roots_Tyr	Roots_Tyr	Roots_Tyr	Roots_Tyr	Roots_Tyr	Roots_Tyr	Base_Phe	Base_Phe	Base_Phe	Base_Phe
Labeled cluster Name	Isotope	MS feature identifier (M = metabolite feature m/z, RT= metabolite feature retention time (seconds)	CAMERA isotopologue prediction ([Group name], [Isotopologue])	mzmed	rtmed	mzmin	mzmax	rtmin	rtmax	npeaks	lowermz	uppermz		12C and 13C compound or only 12C containing metabolite feature detected by posthoc MS/MS	Tentative identification	13C6 containing feature present in 13C Tyr-fed samples	13C6 containing feature present in 13C Phe-fed samples	Phenyl ring containing MS/MS fragments (12C compound m/z and relative abundance of the ion)	Non Phenyl ring containing MS/MS fragments (12C compound m/z and relative abundance of the ion)	Phenyl ring containing MS/MS fragments(13C compound m/z and relative abundance of the ion)	Non Phenyl ring containing MS/MS fragments (13C compound m/z and relative abundance of the ion)	12C	12C	12C	13C	13C	13C	12C	12C	12C	13C	13C	13C	12C	12C	12C	13C	13C	13C	12C	12C	12C	13C	13C	13C	12C	12C	12C	13C
214	12C	M92T467	NA	92.0268	467.46	92.0246	92.0271	464.1	470.64	15	98.046	98.048		12C and 13C	Unknown	YES	No	92.0265 (84.464)		98.0473 (83.01607)		960739	709990	931988	720152	1.34981e+06	602439	807729	987048	815048	719064	644942	676318	15154.3	14397.2	21763.8	13638.7	28966.7	16520.7	18000.5	18446.2	17396.9	21552.8	17167.7	15080.5	901477	726869	767722	448932
349	12C	M119T564	[13][M]-	119.05	563.82	119.044	119.051	558.84	581.88	60	125.069	125.071		12C compound only	Unknown	13C6 labeled feature was not targeted for MS/MS or was below level of detection	13C6 labeled feature was not targeted for MS/MS or was below level of detection	119.045 (17.22); 93.03 (8.87); 65.0101 (4.03); 59.0096 (3.39)				598963	622978	539246	522596	513254	413824	614994	635850	476172	475295	407545	412927	350544	406653	419998	373329	392690	316204	387345	503295	521521	497539	451586	478570	1.26672e+06	1.05378e+06	803436	643256
4	12C	M285T136	NA	285.098	135.6	285.098	285.098	134.88	136.92	6	291.115	291.121										6.07541e+06	8.59079e+06	8.33736e+06	1.41481e+07	1.26671e+07	5.30594e+06	6.62248e+06	6.42231e+06	7.23632e+06	1.19669e+07	7.6752e+06	6.71898e+06	45408.1	27488.3	32663	23494.5	22742.9	20726.9	20792.3	29976.4	20774.6	163835	20980	24774.8	27077.6	4982.74	17395.8	53991.9
215	12C	M121T468	[14][M]-	121.03	468.06	121.029	121.032	464.46	475.62	15	127.049	127.051		12C and 13C	p-hydroxybenzaldehyde	YES	No	121.029 (62.72); 92.0262 (23.42); 93.0339 (3.2);		127.05 (64.5); 98.0473 (22.45); 99.0547 (1.48);		7.28024e+07	6.99567e+07	6.91986e+07	6.9094e+07	6.96285e+07	6.44159e+07	7.09309e+07	7.45911e+07	7.46669e+07	6.91886e+07	6.98142e+07	6.78187e+07	6.59555e+06	6.73434e+06	1.8438e+07	2.14438e+07	3.9956e+07	2.11883e+07	2.06546e+07	2.54585e+07	1.7882e+07	2.84153e+07	1.68973e+07	9.7802e+06	8.75702e+06	8.87389e+07	2.20476e+07	7.80801e+07
491	12C	M130T746	NA	130.03	746.46	130.03	130.03	745.2	747.78	34	136.049	136.051		12C and 13C	Unknown	YES	No	130.0305 (35.24); 130.0071 (5.25); 102.036 (13.21);		136.0507 (30.85); 135.9536 (3.26); 108.0836 (3.46);		545462	672577	532201	730391	638414	584794	769658	555500	580241	471118	439137	310513	20049.9	16744.5	23873.6	11330.3	25487.5	29771.8	14878	22467.3	34960.8	32379.8	45392.9	39323.4	757649	431178	377763	405613
518	12C	M355T826	NA	355.103	826.32	355.103	355.104	825.24	828.78	18	361.12	361.127										5.30741e+06	3.28675e+06	4.78723e+06	4.23882e+06	4.15626e+06	2.40721e+06	4.4635e+06	4.46202e+06	4.53622e+06	2.73859e+06	3.51293e+06	2.44846e+06	112622	118019	130919	116111	130771	146890	143228	148942	169614	160960	137684	137376	1.67535e+06	1.95383e+06	1.38269e+06	1.1562e+06
412	12C	M448T638	[463][M+1]-	448.097	638.28	448.096	448.099	635.94	639.12	23	454.112	454.122										5.14377e+06	6.24732e+06	5.45025e+06	3.34844e+06	5.76304e+06	5.6156e+06	6.50558e+06	5.31686e+06	5.14196e+06	5.58955e+06	5.40434e+06	3.05307e+06	29725.7	31869	10450.4	5985.2	7010.63	7883.67	15523.8	38782	26520.6	797583	16062	28089.3	18638.2	10299.9	9190.01	161728
578	12C	M131T1041	[17][M]-	131.038	1040.76	131.037	131.038	1039.56	1041.18	20	137.056	137.059		12C and 13C	Unknown	YES	No	131.0379 (51.12); 87.0476 (9.9); 85.0617 (3.4)		137.0585; 93.0347;		604159	487651	412381	387937	428799	463428	541067	349126	671191	308592	639836	446245	8221.33	7653.51	6755.64	6676.22	7034.73	5659.04	6869.31	6037.86	6283.61	13464.6	8187.23	7092.98	73240.4	60754.4	66854.5	107730
3	12C	M329T135	NA	329.088	135.39	329.087	329.088	134.7	139.08	16	335.104	335.111										4.24451e+06	4.84386e+06	3.92388e+06	4.27467e+06	4.16407e+06	3.28258e+06	4.342e+06	3.73854e+06	3.74115e+06	4.17109e+06	3.23909e+06	2.99677e+06	49888.1	46400.4	56020.4	38564.7	47154.5	51596	73294.1	61715.2	68447.8	90687.3	113126	74523.4	120302	117752	122755	173195
654	12C	M162T1088	[33][M]-	162.002	1088.37	162.001	162.002	1086.24	1090.02	36	168.02	168.024		12C and 13C	Unknown	YES	No	162.0018 (73.29)		168.021 (43.96)		807776	830713	584176	610191	616596	676545	668689	499580	653930	587263	822427	752914	17114.5	34010.5	41824.3	20634.2	49002.4	38323.7	51127.2	33978.1	57183.3	43785.9	54515	46180.9	6067.01	95359.5	175904	192886
346	12C	M163T563	[35][M]-	163.04	563.22	163.04	163.04	562.02	564.42	33	169.059	169.062		12C compound only	p-Coumaric acid	13C6 labeled feature was not targeted for MS/MS or was below level of detection	13C6 labeled feature was not targeted for MS/MS or was below level of detection	163.0368 (5.89); 119.0471 (75.56); 93.0315 (5.319)				5.54939e+06	5.04846e+06	4.97385e+06	4.78964e+06	4.80477e+06	4.14866e+06	5.07639e+06	5.65478e+06	5.73493e+06	4.98225e+06	4.97497e+06	4.73446e+06	303258	308477	817228	959722	1.82256e+06	939113	983405	1.14928e+06	837359	1.32331e+06	812362	477870	122271	9.51104e+06	1.43836e+06	6.83929e+06
333	12C	M206T561	[63][M]-	206.082	561	206.081	206.082	554.64	562.02	46	212.1	212.104		12C and 13C	Unknown	13C6 labeled feature not targeted for MS/MS or was below level of detection	YES	206.0687 (3.06); 164.0715 (16.83); 147.0448 (4.12); 103.0342 (1.39); 91.0545 (10.95);	72.0087 (2.98); 70.0303 (3.65); 58.0296 (13.46);	212.1028 (6.75); 170.0907 (15.37); 153.0639 (7.28); 109.0742 (2.53); 97.0749 (7.61);	72.009 (2.21); 70.03 (5.93); 58.0297 (14.48);	91565.7	87867.8	72089.1	77513.8	70258	60086.2	136477	163451	125807	61293.6	58669.1	53415.2	113570	110851	153494	53373.4	64749.1	41311.1	52892.2	60451.4	53082.9	67058.8	58696.9	69165.7	368903	823061	722530	81430.5
605	12C	M227T1070	[81][M]-	227.046	1070.4	227.046	227.047	1069.38	1071.54	34	233.064	233.069		12C and 13C	Unknown	YES	No	227.0458 (42.29); 168.0325 (12.54); 167.0245 (5.9); 142.0289 (2.2); 141.0219 (15.54)	65.9983 (11.73)	233.0654 (42.07); 174.0517 (13.4); 173.0446 (3.34); 148.048 (1.07); 147.0405 (12.95)	65.9983 (16.73)	4.1851e+06	4.50261e+06	2.93653e+06	3.88792e+06	4.23047e+06	3.71376e+06	4.74668e+06	4.22936e+06	4.09227e+06	4.13277e+06	4.24783e+06	2.25296e+06	4268.63	4144.55	5797.37	6220.03	51593.5	13490.4	10665.2	8549.14	9912.99	102030	54745.9	67479.5	342632	1.85406e+06	2.1723e+06	2.79377e+06
364	12C	M251T574	[100][M]-	251.056	573.895	251.05	251.057	572.16	581.7	20	257.074	257.079		12C compound only	Caffeoyl glyceric acid	13C6 labeled feature was not targeted for MS/MS or was below level of detection	13C6 labeled feature was not targeted for MS/MS or was below level of detection	251.0502 (3.84); 163.0349 (10.81); 153.0885 (0.96); 145.0251(6.83);119.0455(8.38); 105.0149 (44.36)				21578	26704.2	21888.1	25206.7	44036.4	26004.9	27709.1	34556.3	20607.5	34066.7	28021.9	17856.4	37333.2	40354.7	38659.1	33940.8	57068.1	51199	43321	51941.3	42195.5	49319.9	60997.1	53783.1	169872	148529	308508	352893
38	12C	M431T235	NA	431.119	234.66	431.119	431.12	232.62	236.04	36	437.135	437.144										2.10672e+06	2.54724e+06	2.21232e+06	2.59522e+06	2.0484e+06	2.06041e+06	2.7446e+06	2.04752e+06	1.79737e+06	2.22962e+06	1.77487e+06	1.98037e+06	12152.6	13520.6	18580.9	14315.7	23477.7	26711.8	23204.1	14364.9	13700.9	89210.8	24355	26647.2	15331.9	7480.1	8199.47	67056.6
549	12C	M263T938	[106][M]-	263.083	937.68	263.082	263.083	937.08	938.88	24	269.1	269.106		12C and 13C	Unknown	YES	No	263.0911 (0.19); 219.1391 (1.1); 209.0601 (0.45); 204.1156 (0.74); 203.1061 (0.33); 201.1271 (0.52); 189.0925 (0.32); 153.092 (4.05); 152.0838 (0.53); 139.076 (0.21); 132.045 (20.56); 131.0377 (64.23); 125.0625 (0.24); 111.0431 (0.2);				1.40138e+06	929767	1.25595e+06	1.38378e+06	2.02164e+06	1.26984e+06	2.45297e+06	647711	1.34331e+06	1.50454e+06	1.54225e+06	564501	3812.99	3334.77	3383.77	3006.91	5073.53	4743.11	4349.6	4049.61	4711.6	8441.02	6994.17	8990.23	2.4145e+06	1.03791e+06	1.58568e+06	339656
409	12C	M896T637	[1081][M+1]-	896.198	636.72	896.196	896.209	636.12	645.84	15	902.209	902.227										1.72456e+06	2.58288e+06	2.00063e+06	2.51824e+06	2.25038e+06	1.99542e+06	2.70373e+06	1.79841e+06	1.6402e+06	2.06236e+06	1.84457e+06	2.08824e+06	1771.32	2161.24	1743.63	2002.91	2026.68	2288.84	2057.2	1871.43	2249.85	35676.9	2144.21	2032.41	8927.91	3726.41	4699.64	1841.36
287	12C	M564T532	[651][M+1]-	564.144	532.02	564.143	564.145	529.44	533.22	36	570.158	570.17										1.70795e+06	1.98388e+06	1.72386e+06	2.00922e+06	1.76925e+06	1.5242e+06	1.8389e+06	1.5812e+06	1.43202e+06	1.78705e+06	1.55451e+06	1.57854e+06	36768.7	24274	20339.7	24742.5	24114	30074.8	27715.1	24927	18584	116878	28677.4	23312	32606.8	29594.5	39226	64070
573	12C	M269T1029	[115][M]-	269.046	1028.64	269.045	269.05	1022.88	1030.62	37	275.063	275.069		12C compound only	Apigenin	13C6 labeled feature was not targeted for MS/MS or was below level of detection	13C6 labeled feature was not targeted for MS/MS or was below level of detection	269.045 (53.47); 227.0329 (0.68); 225.0611 (1.59); 159.0439 (0.96); 151.004 (2.69); 149.0233 (3.04); 121.029 (1.15); 117.0348 (15.83); 107.013 (1.96); 83.0126 (1.38); 65.003 (2.97); 63.0242 (1.1);				315242	322078	216992	230488	233197	257456	250832	190284	242109	208686	290198	270092	5472.25	11393.6	14992.7	7341.37	19126.3	13584.3	19121.5	12443	21409.6	17685	19899.4	17769.7	3276.34	36729.1	63046.8	76124.9
536	12C	M285T907	[133][M]-	285.04	907.17	285.04	285.041	899.16	909.84	36	291.058	291.064		12C and 13C	Kaempferol	YES	YES	285.0405 (55.03); 217.0507 (0.81); 199.039 (0.66); 175.0401 (1.69); 133.0295 (17.76); 132.0206 (1.62);	151.0032149.0257121.028107.014483.0099	291.0602 (49.17); 223.0703 (0.69); 205.0606 (0.77); 181.0582 (0.55); 139.0493 (17.07); 138.0407 (1.34);	151.0032 (2.18); 149.0257 (0.8); 121.028 (0.58); 107.0144 (1.29); 83.0099 (0.54);	2064.92	2121.47	2082.57	2029.69	1990.56	2000.97	2236.49	2140.74	2257.76	1927.49	2196.73	1913.26	2237.57	2426.63	2385.61	28895	19120.3	12614.1	2607.16	2293.24	2481.19	14033.6	16717.7	6809.85	4709.49	2486.73	2567.55	8243.16
46	12C	M299T256	NA	299.077	256.26	299.076	299.077	251.34	258.48	37	305.094	305.1		12C compound only	Unknown	13C6 labeled feature was not targeted for MS/MS or was below level of detection	13C6 labeled feature was not targeted for MS/MS or was below level of detection	299.0769 (0.44); 179.0339 (0.34); 137.0244 (50.44); 101.0249 (0.19); 93.0346 (42.09); 92.0266 (0.55); 71.0138 (0.42);				115465	58316.3	59048.5	43168.8	67723.9	93642.6	61486.9	101521	70015.6	125699	63667.5	141303	58766.2	110430	141118	64083.5	89941.4	169839	112356	145176	141185	184572	159540	177268	875033	797404	936598	1.65351e+06
87	12C	M310T325	NA	310.094	325.44	310.093	310.094	321.06	328.62	41	316.111	316.117		12C and 13C	Dhurrin	YES	No	310.0898 (0.95); 148.0413 (12.05); 121.0298 (2.56); 113.0247 (3.55)	179.0561 (4.21); 119.0357 (7.57); 89.0247 (15.64); 71.0142 (6.04); 59.0141 (27.8)	316.0741 (7.28); 154.0612 (30.69); 127.05 (7.45); 119.0357 (1.97)	179.0555 (2.78); 119.0357 (1.97); 89.0252 (7.26); 71.0145 (1.97); 59.0139 (6.67)	3014.96	3635.69	2839	3975.29	4578.63	3736.93	3235.23	3277.01	3056.12	2464.09	2407.04	2880.06	1949.79	1923.26	1871.14	5492.29	5034.31	6827.46	1954.62	1753.98	2093.18	8071.79	22554.9	26847.9	2707.65	2635.25	2266.59	2830.59
534	12C	M571T907	[664][M]-	571.089	907.08	571.089	571.089	904.5	907.68	13	577.103	577.115										1.27704e+06	2.04983e+06	2.13664e+06	5.0395e+06	4.20347e+06	1.02282e+06	1.49056e+06	1.37223e+06	1.72042e+06	3.82929e+06	1.86051e+06	1.54097e+06	1529.34	1336.64	1354.03	1555.18	1697.83	1742.62	1575.6	1370.31	1602.92	1407.64	1566.45	1585.78	5867.47	4440.87	7885.75	3239.52
154	12C	M368T404	[314][M+1]-	368.106	403.68	368.1	368.107	397.21	406.5	33	374.123	374.13										1.27507e+06	302206	1.28895e+06	191681	351370	283358	1.23723e+06	1.69187e+06	1.25825e+06	783570	730523	878919	627286	898594	511227	441706	362714	573407	267843	275078	417154	203908	68037.2	115335	3.49581e+06	4.01023e+06	3.97548e+06	851698
547	12C	M131T938	NA	131.038	937.68	131.037	131.038	936.9	938.46	24	137.056	137.059										1.21177e+06	785240	1.07263e+06	2.17009e+06	1.87418e+06	1.13865e+06	1.96897e+06	562740	968693	1.27594e+06	1.28573e+06	471503	13847.9	11901.9	11938.1	10239.9	11520.6	10936.5	11605.3	11117.9	11062.3	16260.5	14597.3	15915.9	2.05711e+06	841120	1.31821e+06	522702
193	12C	M311T450		311.073	449.76	311.071	311.076	447	450	11	317.09	317.096		12C compound only	Feruloyl malate	13C6 labeled feature was not targeted for MS/MS or was below level of detection	13C6 labeled feature was not targeted for MS/MS or was below level of detection	311.0735 (4); 193.0483 (3.24); 165.038 (19.88); 163.0376 (32.74); 147.0277 (1.3); 135.0278 (1.32); 134.0349 (1.95); 119.0481 (13.35); 93.0318 (0.82); 87.0069 (0.88); 85.0276 (0.97); 75.0069 (6.61)				8880.61	8174.39	9308.58	5405.07	6013.32	8086.48	6818.54	7971.59	11420.7	7582.94	8353.33	8570.41	48002.9	65935.8	218653	214884	82426.7	9923.1	57379.5	144075	8257.11	7381.39	7705.71	6330.23	88023.2	67101	84983.6	19088.2
235	12C	M595T490	[710][M]-	595.166	490.41	595.164	595.167	488.94	498.24	34	601.181	601.193										1.15092e+06	1.51097e+06	1.55417e+06	1.40366e+06	1.36603e+06	1.35362e+06	1.54577e+06	880191	1.08979e+06	1.41445e+06	1.15723e+06	1.58498e+06	3484.36	3537.62	1899.69	2166.98	2714.97	2279.18	2770.42	3818.79	3154.09	65027.6	2573.74	3307.03	60202.7	9053.04	27403.5	28137.2
47	12C	M313T258	[195][M]-	313.093	257.97	313.092	313.093	253.08	259.26	36	319.11	319.117		12C and 13C	p-Hydroxyphenylacetic acid glucoside	YES	YES	313.0558 (0.62); 151.0391 (11.38); 107.0495 (22.35); 106.0416 (2.55);	159.0279 (0.99); 113.0238 (4.54); 101.0234 (5.7); 85.0287 (12.92); 83.0127 (1.05)	319.1108 (2.32); 157.0594 (16.5); 113.0698 (17.88); 112.062 (2.45)	161.0435 (4.23); 159.0295 (1.12); 113.024 (5.72); 101.0238 (6.67); 85.0288 (3.2); 83.0127 (1.7); 73.0295 (3.25); 71.0137 (10.82); 59.0133 (4.13);	2.11306e+06	2.63313e+06	2.2097e+06	2.53497e+06	2.68865e+06	1.96735e+06	2.42853e+06	2.59106e+06	2.04586e+06	2.7024e+06	2.39022e+06	2.14786e+06	1.87114e+06	2.2143e+06	2.22621e+06	1.68713e+06	3.09999e+06	2.71121e+06	2.80681e+06	2.44645e+06	2.35503e+06	2.56224e+06	2.71243e+06	2.62086e+06	4.5811e+06	4.54351e+06	6.2071e+06	3.9662e+06
30	12C	M315T224	[199][M]-	315.072	223.5	315.072	315.072	222.72	235.2	39	321.089	321.095		12C compound only	Unknown	13C6 labeled feature was not targeted for MS/MS or was below level of detection	13C6 labeled feature was not targeted for MS/MS or was below level of detection	315.0721 (21.61); 153.0193 (11.48); 109.0295 (10.72)				173249	163092	132174	117112	278792	224967	138549	128497	127883	171194	120867	275703	86881.7	100619	55144	137938	91536.3	79033.9	167616	154732	81223.6	90374.9	218206	179084	157505	148202	198041	461773
420	12C	M319T657	[204][M]-	319.082	657.18	319.081	319.082	655.8	660.54	30	325.099	325.105		12C and 13C	p coumaroyl shikimate	YES	YES	319.0818 (4.29); 163.0401 (19.73); 145.029 (5.06); 119.0504 (15.75); 117.0348 (2.85);	155.0357 (5.06); 137.0246 (4.47); 111.0446 (3.61); 93.0349 (6.97);	325.0178 (1.46); 169.0606 (12.65); 151.0492 (2.42); 125.0693 (10.37); 123.0339 (1.23);	155.0356 (3.46); 137.0249 (4.83); 111.046 (2); 93.0341 (5.02);	29426.9	27779.6	42419.6	24932.7	32081.5	33624.4	47301.1	64317.7	53287.4	34392.8	30267.2	51302.3	87094.3	82496.5	25610.3	36996.1	38039.3	53986.2	25334.4	33825	42280.3	6872.32	7457.18	9936.09	41481.7	34108.1	52562.5	17710.9
136	12C	M711T380	[907][M]-	711.142	379.56	711.14	711.143	378.24	384.6	18	717.155	717.169										1.13636e+06	437710	481059	496329	316187	291913	425141	826241	615357	401117	432138	421823	1288.73	1290.01	1439.79	1464.87	1948.48	1523.19	1354.14	1463.83	1429.73	1705.02	1333.71	1372.03	16651.2	19026.8	25321.6	13151.5
187	12C	M327T441	[224][M]-	327.108	441.24	327.103	327.109	439.38	442.02	21	333.125	333.132		12C and 13C	Unknown	YES	YES	327.1101 (3.79); 165.0572 (45.71); 164.9592 (1.95); 147.0457 (3.32); 121.0675 (1.37);	59.0151 (13.96);	333.1223 (1.93); 171.0773 (37.34); 171.0561 (7.34); 153.0695 (2.13); 127.087 (1.96); 99.0533 (1.56);	59.0158 (9.29);	17591.9	17506.9	15578	15845.2	16934.8	14545	32962.5	28461.3	30520.9	17336.9	15365.3	14540.2	169495	162386	139423	77157.9	79037.5	97212.6	127397	82079.6	102749	95691	101129	105454	218248	169239	153177	56405.1
220	13C_6	M343T476	NA	343.11	475.98	343.108	343.113	472.02	484.32	17	349.127	349.134										4378.23	4462.16	4174.01	372244	89364.2	285087	3551.1	3989.39	3761.71	1.79833e+06	1.29425e+06	1.38928e+06	7917.59	6499.65	7089.37	69550.2	68392.7	76177	11017.2	9228.21	11908.8	74159.2	67144.5	135445	11061.8	8703.11	8535.87	3.48869e+06
582	12C	M329T1047	[231][M]-	329.067	1046.94	329.066	329.067	1045.56	1049.1	36	335.083	335.09		12C and 13C	Tricin	YES	YES	329.0663 (32.39); 314.0428 (18.14); 299.0193 (13.66); 271.0249 (11.89); 227.0344 (3.08); 203.0347 (1.69); 161.0241 (3.29);				3934.07	4086.75	3436.6	2559.87	1592.83	2256.58	2580.91	2668.17	2614.22	2777.25	2883.94	3363.13	2627.99	2463.78	3427.08	3577.77	4997.56	3401.6	9230.65	9232.75	8851.41	4002.67	3599.37	3648.1	8840.39	6611.42	8354.29	8339.63
125	12C	M337T364	NA	337.09	363.54	337.086	337.093	352.44	371.28	23	343.107	343.114		12C and 13C	p-coumaroyl quinate	YES	YES	337.0894 (5.42); 163.0368 (3.36); 145.0257 (0.85); 119.0473 (3.2);	191.0529 (55.99); 173.0423 (5.42); 154.9948 (0.34); 129.0152 (0.54); 127.0371 (0.48); 111.0056 (1.51); 93.0318 (6.32);	343.1088 (4.71); 169.056 (3.94); 151.046 (0.55); 125.0671 (4.44);	191.0525 (51.37); 173.0414 (4.58); 155.032 (0.45); 129.0138 (0.28); 127.0364 (0.73); 111.0416 (1.77); 93.0317 (8.74); 87.006 (2.96); 85.0267 (2.22);	14655.2	13017.1	12834.7	13235.8	13934.8	10339.9	15536.1	13585.2	10443.5	11589.4	15052.2	11332.7	4045.87	4849.35	7554.43	4435.93	5111.82	5841.3	8905.21	6438.61	7988.44	5863.3	10324.6	5910.34	27868.7	20370.7	23488.4	11993.1
49	12C	M359T258	NA	359.099	258.06	359.097	359.099	252.3	259.08	36	365.115	365.122										842741	1.07533e+06	892551	1.00488e+06	1.00096e+06	789907	1.06571e+06	1.15581e+06	994513	1.71796e+06	988296	934605	1.07451e+06	1.13314e+06	1.23108e+06	969867	1.3518e+06	1.36393e+06	1.24197e+06	1.21773e+06	1.08365e+06	1.11172e+06	1.11305e+06	1.11541e+06	1.95405e+06	1.76066e+06	3.59257e+06	1.421e+06
104	12C	M535T342	[620][M]-	535.142	341.61	535.134	535.143	336.72	345.48	26	541.157	541.168										831026	521450	414713	718565	447022	830628	567838	617457	716750	518666	637519	854961	8857.31	8966.92	14220.2	9129.65	12113.7	10821.7	9131.21	12067.8	11392.1	29236.2	11095	10034	265536	579594	440823	444807
220	12C	M337T477	[253][M]-	337.09	476.58	337.088	337.093	473.4	487.92	31	343.107	343.114		12C and 13C	p-coumaroyl quinate	YES	YES					4.44609e+06	5.46013e+06	3.46602e+06	5.63366e+06	4.00399e+06	2.77499e+06	7.7827e+06	5.21381e+06	5.85989e+06	4.16931e+06	3.6377e+06	2.43628e+06	112484	171607	53169.2	78813.2	60908.2	102061	106077	15741.2	209597	66820.5	71763.3	113934	1.4036e+07	1.09513e+07	9.94477e+06	2.37961e+06
303	12C	M337T543	[252][M]-	337.093	543.12	337.092	337.093	542.76	544.92	28	343.109	343.116		12C and 13C	p-coumaroyl quinate	YES	YES					1.14061e+06	1.51423e+06	1.25298e+06	1.1144e+06	1.36276e+06	1.15322e+06	1.50282e+06	1.42542e+06	1.4042e+06	1.32734e+06	1.07422e+06	1.46585e+06	34584.1	26390.7	12165.2	16818.2	20696.5	24507	15330.1	25349.9	22980.9	36019.3	10808.6	13314.7	1.14863e+06	872052	987611	417353
102	12C	M815T341	[1020][M+1]-	815.266	340.74	815.264	815.266	336.44	344.1	26	821.278	821.294										758700	859213	679029	603995	587200	884218	1.08127e+06	704233	803857	441171	474752	900825	1961.55	1992.9	2167.47	2327.03	2800.2	2367.28	2179.38	2117.93	2017.81	4166.73	2205.74	2110.15	167466	679026	773493	1.10192e+06
583	12C	M330T1047	[231][M+1]-	330.07	1046.94	330.069	330.07	1045.56	1049.52	36	336.087	336.093										751828	866212	694839	754322	732322	580699	770034	662833	664368	742980	581020	526614	10614.4	10272.8	11201.5	7990.82	9521.42	9948.05	13750.1	11532.1	14388.4	18078.6	21329.5	16736.8	25041.8	22024.4	24881.3	34529
655	12C	M164T1088	[33][M+2]-	164.017	1088.46	164.017	164.018	1086.48	1090.26	35	170.036	170.039										748757	792776	671406	628004	591671	565714	789701	830280	635241	624537	545231	518055	387446	550675	564397	561795	540853	442545	542160	718112	734527	626276	688499	658206	1.40365e+06	1.28568e+06	939446	687705
652	12C	M137T1088	[20][M]-	137.006	1088.46	137.006	137.007	1086.66	1090.02	35	143.025	143.028										722575	732991	526365	523027	530573	580859	543149	412171	525669	470039	656080	604874	13074.3	25272.2	31628.2	15979.9	38741	29866.4	40733.2	26068.5	47218	39495.4	46291.6	36130.5	5970.74	77775.7	138792	172373
7	12C	M299T171	[165][M]-	299.077	171.06	299.077	299.078	166.08	175.12	37	305.094	305.1										707481	849483	608252	653218	914526	636839	711309	737678	581986	793256	660308	562328	1.00173e+06	633646	598112	787092	695369	859552	1.05145e+06	1.61029e+06	1.15827e+06	1.51971e+06	1.44974e+06	1.44675e+06	807578	865862	1.45376e+06	1.71792e+06
232	12C	M251T480	NA	251.075	479.76	251.069	251.075	477.6	486.72	8	257.093	257.098										700060	881487	1.38999e+06	845275	1.06386e+06	1.14227e+06	682553	526813	707825	1.05423e+06	582406	1.98476e+06	4331.69	5362.5	3994.29	6804.57	9798.27	7836.22	5581.35	5839.56	6576.21	19519.9	5720.11	7342.74	22841.3	12932.1	5439.82	26387.5
138	12C	M709T381	NA	709.162	381.06	709.15	709.164	376.86	386.22	19	715.175	715.189										619610	979704	960312	360418	602235	401132	1.18663e+06	427069	624052	260726	344516	514397	2145.32	2370.71	2073.17	2363.18	3237.19	2637.35	2398.17	2410.2	2397.62	2086.3	1964.72	2627	294436	189922	598380	21447.3
76	12C	M346T312	[278][M]-	346.071	312.21	346.071	346.071	311.34	313.92	16	352.087	352.095		12C and 13C	Unknown	YES	No	346.0704 (1.93); 143.0349 (2.27); 101.0251 (4.12);	179.0569 (11.65); 161.0464 (2.55); 131.0373 (0.91); 119.0354 (5); 113.0254 (3.71); 89.0251 (19.66); 71.0146 (7.88); 59.0143 (19.09);	352.0882 (1.2); 149.045 (1.27); 107.0376 (0.24);	179.0574 (15.17); 161.0458 (2.76); 131.0337 (1.39); 119.0353 (5.12); 89.025 (16.43); 71.0139 (5.06); 59.0144 (17.66);	1.65909e+06	1.52955e+06	1.39295e+06	1.36596e+06	1.41926e+06	1.36879e+06	1.46289e+06	1.2299e+06	1.43955e+06	1.61272e+06	1.42176e+06	1.44606e+06	1.04776e+06	1.14528e+06	1.1998e+06	998759	1.01659e+06	1.21343e+06	1.12806e+06	1.2601e+06	1.22625e+06	1.15359e+06	1.13736e+06	1.28061e+06	733314	933331	979689	1.07689e+06
206	12C	M353T459	[289][M]-	353.087	459.3	353.084	353.088	457.32	461.88	21	359.103	359.111		12C and 13C	Caffeoyl quinate	YES	YES					210515	316148	224658	226373	286136	221248	329636	281315	262960	276703	199995	259280	3946.26	2815.14	2539.81	21658.5	22046.2	20898.3	3974.54	3293.04	4244.54	3843.21	3987.57	3281.44	313704	171030	180111	79714.2
641	12C	M413T1085	[388][M]-	413.124	1085.46	413.124	413.124	1083.66	1086.66	36	419.14	419.148										575053	178496	1.41972e+06	202826	496465	584923	329825	520774	686154	1.05756e+06	572795	1.15321e+06	736465	585033	252582	172660	146625	155344	452555	279407	582175	137222	94936.9	85495	205794	428605	203581	102334
299	12C	M675T543	[847][M]-	675.193	542.94	675.192	675.193	542.52	543.54	24	681.206	681.22										567994	802347	640632	606615	726883	564849	945781	736513	753096	606696	468989	775614	7822.16	7620.07	6900	7866.48	7675.21	10355.3	5598.49	6371.04	7397.59	5893.66	6786.78	11682.9	631873	419622	462222	62612.7
141	12C	M353T387	NA	353.087	387.42	353.082	353.088	372.12	390.96	27	359.103	359.111		12C and 13C	Caffeoyl quinate	YES	YES	353.0872 (1.81); 161.0224 (1.28); 135.0426 (1.3);	191.0541 (64.61); 127.0377 (1.44); 93.0331 (2.29); 85.0275 (4.5); 59.0114 (1.39);	359.1078 (2.22); 167.0459 (0.8); 141.0642 (0.98);	191.0567 (63.27); 127.0402 (1.5); 93.0354 (2.33); 85.0297 (4.79); 59.0133 (1.23);	1.66653e+06	4.46978e+06	4.21941e+06	1.21864e+06	2.67413e+06	2.60087e+06	5.41469e+06	1.09172e+06	2.08592e+06	1.66704e+06	1.74718e+06	3.25227e+06	10329.5	8282.88	8286.54	11557.4	15925.7	14038.3	12940.3	12572.5	13841	13784.2	13297.3	12128.2	4.74574e+06	3.07246e+06	7.86969e+06	321913
57	12C	M355T274	[293][M]-	355.068	274.47	355.066	355.068	272.58	275.34	20	361.084	361.091		12C and 13C	p-Coumaroyl ester	YES	YES	355.067 (1.92); 163.0402 (1.72); 145.029 (0.32); 119.05 (1.77);	209.0307 (9.73); 191.0197 (10); 147.0294 (4.08); 133.0141 (0.44); 129.0191 (2.81); 103.0031 (0.69);	361.0878 (2.2); 169.0596 (1.84); 151.0418 (1.02); 125.0708 (1.24);	209.0304 (8.48); 191.0197 (9.16); 147.03 (4.22); 133.0145 (0.5); 129.0195 (1.9); 103.004 (0.94); 85.0297 (38.03);	13663.8	19954.1	17367.3	18096.8	23309.9	24031.4	15650.1	13701.8	12360.5	17117.7	13570.3	26524.9	46433.4	57247.4	38108.4	36588	33568.4	36647.2	33436.4	42364.7	42921.3	47329.1	40758.6	40411.7	15671.9	28705.2	26323.9	38922.8
25	12C	M164T177	[37][M]-	164.072	176.575	164.072	164.072	174.66	179.22	36	170.09	170.094										543872	427956	582185	595512	595917	608053	727762	1.00484e+06	1.65919e+06	403142	555504	669413	1.00111e+07	8.1472e+06	8.2863e+06	674855	849438	764964	1.03151e+06	790732	665880	797741	576634	454194	1.18269e+07	1.0111e+07	9.7376e+06	816855
410	12C	M897T637	[1081][M+2]-	897.2	636.72	897.199	897.201	636.12	637.5	13	903.212	903.23										538539	810537	628983	792711	709500	633636	852948	568567	514599	653050	586204	664350	3731.45	5015.29	2985.19	5862.57	3543.87	5665.46	2997.7	4426.75	7237.12	12032	4378.45	10179.8	7001.06	3857.49	4403.48	4329.97
608	12C	M383T1075	[347][M]-	383.113	1074.72	383.109	383.114	1073.58	1075.56	36	389.13	389.137										535337	136262	1.3102e+06	136862	303523	401661	237057	517522	556218	906808	508391	1.17576e+06	1.93887e+06	1.0685e+06	248444	457818	576294	536140	1.35521e+06	1.18552e+06	1.17749e+06	195704	129176	121537	108883	176097	113296	57068.7
77	12C	M348T312	[282][M]-	348.068	312.3	348.068	348.068	311.34	313.92	21	354.085	354.092										532896	499706	488138	502540	549018	502939	434592	423725	435728	557723	491463	496994	331809	364384	381659	315810	320308	398161	390334	423342	423489	381854	397550	448384	233393	290743	251075	367422
604	12C	M228T1070	[81][M+1]-	228.049	1070.16	228.035	228.05	1069.2	1081.08	28	234.067	234.072										527807	574099	232603	492139	527571	470807	635072	571707	556443	540090	561554	311555	1966.3	1953.54	2224.84	2214.42	7382.95	10036	2955.76	2517.59	3683.09	12651.9	8464.23	9508.73	48656.3	262579	299856	367563
494	12C	M356T753	NA	356.027	753.12	356.026	356.027	752.34	755.88	35	362.043	362.05										502178	513125	316870	132228	556846	444456	330239	720424	492656	549601	513634	650912	408534	473017	952995	438551	808183	342673	627335	273444	297899	577915	160704	129666	6.10451e+06	8.30379e+06	6.0957e+06	2.17335e+06
548	12C	M132T938	[18][M]-	132.045	937.68	132.045	132.045	933.72	939.66	24	138.064	138.066										501230	308752	288239	541563	757336	466243	492065	347419	666081	345838	523656	310164	3346.46	3618.79	3398.03	2805.19	3699.3	3015.27	4187.54	3364.93	3624.96	5721.07	5150.88	5674.67	865799	207114	552572	210442
497	12C	M491T771	[556][M]-	491.12	771	491.119	491.12	770.82	772.98	13	497.135	497.145										498359	490939	569137	356751	377253	386340	446829	370083	396435	457403	399419	481539	9092.99	12424.4	9868.63	6827.82	14106.3	10495.9	8236.12	6916.48	10229.3	26486.6	8831.42	8682.33	7594.14	8857.65	11359.1	12242.2
398	12C	M535T624	[622][M]-	535.182	623.58	535.181	535.182	623.22	624	36	541.197	541.208										469337	510637	495256	370187	404443	314079	481280	476320	412700	411310	373034	346787	249759	278754	100459	138286	215645	263562	215037	207614	397473	216274	271837	380102	612309	653146	665364	313669
473	12C	M432T714	[435][M+1]-	432.102	714.18	432.102	432.102	713.4	714.96	16	438.118	438.126										459696	538843	488098	538682	400871	457802	629640	504532	402583	524053	433205	467846	3086.22	4784.33	6425.79	5080.78	7554.05	8285.97	6876.35	5064.35	4677.86	20913.4	7317.34	6872.38	4762.8	2968.62	3492.01	16087.9
224	12C	M675T478	[848][M]-	675.19	477.6	675.19	675.192	476.4	482.76	24	681.204	681.217										454372	548239	214034	804899	566495	669404	1.19017e+06	1.54932e+06	687153	352411	293774	155758	1481.51	1236.87	1863.8	1286.76	1705.3	1683.95	1212.06	1298.23	1452.13	1318.85	1376.14	1264.3	1.00313e+06	1.31509e+06	1.29318e+06	69432.3
36	12C	M329T233	[234][M]-	329.088	232.62	329.087	329.088	231.48	235.2	36	335.105	335.111										451678	298201	366381	284750	214046	269586	366240	360866	369465	304386	317067	230298	187162	424326	277153	344439	495510	353223	416663	311071	429012	311037	303786	276171	601094	645553	611078	343854
67	12C	M355T296	[291][M]-	355.068	296.22	355.068	355.068	293.64	297.78	30	361.085	361.092		12C and 13C	p-Coumaroyl ester	YES	YES					7.26676e+06	6.74014e+06	5.47228e+06	4.7269e+06	4.47091e+06	3.88097e+06	6.20237e+06	6.57553e+06	7.61031e+06	5.67322e+06	5.08026e+06	4.55816e+06	222564	284874	296571	298471	187717	203264	290137	228242	362517	274032	243402	219921	2.67513e+06	2.6002e+06	2.02539e+06	1.44915e+06
256	12C	M735T516	[945][M]-	735.214	516.03	735.214	735.215	514.74	516.54	24	741.227	741.242										427310	241921	406713	178328	170402	242394	633383	596219	514701	145007	117923	191396	2447.83	2368.81	2107.45	2421.74	3371.34	3222.03	2719.75	3113.94	3382.45	2543.84	2599.9	2613.27	1.27834e+06	1.34388e+06	1.3202e+06	65740.9
483	12C	M491T732	[557][M]-	491.12	731.64	491.118	491.123	730.68	733.26	36	497.135	497.145										426432	427853	453874	252241	319738	355165	386190	402635	450401	356726	358560	340887	33639	35410.7	47664.9	30529.7	50319	33147.4	37070	33240.2	33703.7	41312.6	37227.9	42380.7	29027.3	16039.6	24329.4	33255.8
208	12C	M355T460	[289][M+2]-	355.102	460.32	355.092	355.103	454.92	470.04	25	361.119	361.126		12C and 13C	Feruloyl hexose	YES	YES					89392.9	72004.9	87666.2	54374.1	8332.74	60292.9	118626	121058	100431	103856	87450.1	129015	80777.8	103929	200788	58842.6	169766	54232.7	108251	34255	39947.4	38123.9	15275.9	10725.5	1.06609e+06	1.42911e+06	899602	471360
439	12C	M607T693	NA	607.167	693.12	607.166	607.167	692.16	693.3	26	613.181	613.193										408622	394498	346958	371230	381174	286325	414264	417922	387723	434367	330353	303746	3315.35	3769.1	3826.36	3484.58	7773.26	5357.69	5523.26	5004.86	5217.16	14475.8	5971.36	11720.6	43015.1	29240.3	30683.4	44158.2
535	12C	M572T907	[664][M+1]-	572.092	907.17	572.092	572.093	906.9	907.68	12	578.106	578.118										405308	672079	674133	1.55425e+06	1.31639e+06	318595	488254	459499	590799	1.2098e+06	565013	496447	1409.55	1302.81	1410.75	1337.82	1700.75	1515.84	1451.5	1422.03	1588.53	1720.73	1343.9	1546.25	3039.49	2041.02	3250.3	1977.43
645	12C	M525T1086	NA	525.14	1086.06	525.139	525.141	1083.9	1087.08	24	531.155	531.166										383172	426968	462657	302481	315301	255763	413832	425850	390374	374233	255568	386224	3856.94	4638.25	5244.2	2877.65	4643.61	4451.31	4807.85	4502.14	5731.55	7201.27	7223.87	7170	13313.9	10344.1	13407	8249.54
50	12C	M628T259	[772][M+1]-	628.197	258.75	628.196	628.197	249.36	261.13	54	634.21	634.223										382587	578457	405036	546035	646118	345781	441672	546344	380671	685278	232479	351287	315629	414035	437548	239804	822525	540060	700605	484675	444990	499747	632127	635768	2.22485e+06	1.95529e+06	4.75722e+06	1.67523e+06
219	12C	M338T475	[253][M+1]-	338.092	475.38	338.09	338.096	473.22	488.52	21	344.109	344.116										366443	922675	436843	943175	842000	583228	788849	835281	994756	385005	591452	140724	20111.9	31690.3	6137.77	19190.7	19211	19824.3	20793	21878.8	37973.6	12607.3	15965.8	16018.6	829116	1.75779e+06	1.63237e+06	418623
386	12C	M535T599	[621][M]-	535.179	598.56	535.178	535.181	597.96	599.16	36	541.194	541.205										353653	390592	368178	269676	327967	253579	351217	415645	307714	325673	276772	256519	210918	252587	108231	130771	203011	256227	220603	177656	371650	206987	246249	350128	353963	362112	405411	181614
141	13C_6	M359T386	NA	359.107	385.92	359.103	359.108	377.28	391.74	12	365.124	365.131										6322.46	10156.8	9112.38	107147	51636.3	70198.8	5015.24	6269.58	5293.54	593408	480545	1.37164e+06	16076.1	17001	15452.8	22645.4	22785	19654.8	18598.9	16888.7	19530.8	15503	21224.9	16420	10349.2	9007.28	8293.51	288925
94	12C	M829T334	[1034][M+1]-	829.225	334.38	829.225	829.23	333.18	336.54	22	835.237	835.254										326446	243509	272707	204247	205901	241093	355249	342892	307629	254129	230454	291852	1305.44	1423.87	1557.54	1410.59	2012.21	1404.27	1658.61	1644.7	1550.57	2637.84	1700.63	1386.08	81050.9	72311.5	80085.5	45794.6
255	12C	M368T516	[313][M+1]-	368.107	516.3	368.106	368.107	514.56	516.9	31	374.123	374.131										326441	286206	325972	214434	224291	239759	481263	439913	377595	224897	190608	219697	9957.44	17233.6	16343.2	16298.1	16232.1	17775.6	17203.8	19591.3	21439	15370.8	12154.1	17617.3	972645	769176	718006	175811
333	13C_6	M212T560	NA	212.102	559.95	212.096	212.103	556.68	571.56	14	218.12	218.124										772.28	773.764	664.779	670.503	674.513	634.021	715.252	680.487	783.239	108687	98186.5	83358.9	646.758	653.609	769.22	34907	27889.9	36993.8	734.363	650.86	710.105	770.874	742.342	770.104	944.023	1054.15	1057.81	604023
357	12C	M488T570	[550][M]-	488.126	570.18	488.122	488.127	569.34	572.76	36	494.141	494.151										321458	202851	198086	280002	240149	200219	206747	346973	302611	283518	270730	217942	14108.3	23590	31634.1	26149.6	96450.8	53670.4	42074.8	32032.3	59307.9	103444	109367	55465.9	436634	583585	377431	406182
415	12C	M355T652	NA	355.103	652.2	355.103	355.103	650.4	654.42	7	361.12	361.127		12C and 13C	Feruloyl hexose	YES	YES					2603.82	2235.67	2486.08	2763.6	2571.32	2895.01	5986.93	65240.4	3856.75	3269.41	3704.26	4588.99	70528.4	27902.9	7274.03	24283.6	8972.07	11491.8	7306.41	3923.07	3666.07	3773.04	3146.3	2796.9	101309	358738	179468	13166.1
175	12C	M355T438	[294][M]-	355.103	438.06	355.098	355.104	436.86	440.22	36	361.12	361.127		12C and 13C	Feruloyl hexose	YES	YES	355.1046 (4.49); 295.0813 (0.73); 217.0514 (1.96); 193.0511 (7.8); 175.0404 (30); 160.0169 (17.89);	89.0253 (1.45); 59.0142 (5.83); 71.014 (1.69);	361.1242 (4.45); 301.1039 (0.94); 223.0719 (1.5); 181.0604 (33.58); 199.0707 (5.92); 166.0367 (18.66);	89.0251 (1.53); 71.0132 (1.11); 59.0135 (5.72);	7341.27	8346.46	7868.59	7744.27	9553.34	8001.29	13383.3	8916.07	6491.99	9280.43	8608.78	6288.95	2462.13	2902.7	15817	3140.2	5448.6	3317.29	4797.24	8997.28	3567.18	4069.54	2724.95	3898.69	98282.6	91858	119340	21672.8
103	12C	M816T341	[1020][M+2]-	816.267	340.74	816.266	816.268	338.94	344.28	24	822.279	822.295										296611	272305	220649	197721	224631	266997	332130	289579	295474	185593	186023	192528	2007.85	1849.32	2040.83	2057.12	2480.32	2160.68	2059.01	2133.98	2112.63	3426.54	2025.6	1971.35	68606.5	206690	231457	317510
297	12C	M613T538	[753][M]-	613.213	538.38	613.212	613.214	537.96	539.16	24	619.227	619.24										282081	158233	231371	116427	119703	111057	173559	244145	234934	145069	164865	163758	4463.04	5267.2	5448.31	5230.83	6237.84	6586.01	4725.3	4575.74	8445.83	7577.71	7006.97	8897.56	77956.9	80590.7	57555.1	34529.5
474	12C	M863T714	[1064][M]-	863.204	714	863.204	863.204	713.76	714.18	12	869.216	869.233										280787	443195	299701	401050	242137	259688	433257	262198	171849	291179	210865	239479	977.796	1066.76	1014.03	1142.44	1285.76	1346.74	1131.2	1111.31	1322.71	1555.01	1107.36	968.345	2203.1	1770.29	2047.88	2033.94
581	12C	M314T1047	[198][M]-	314.043	1046.94	314.043	314.043	1044.54	1049.1	30	320.06	320.066										274007	315840	250939	279063	265692	212566	270532	242400	240903	291188	214791	200048	4642.79	5030.19	4637	3415.63	4949.08	5111.83	4918.11	4527.78	4888.06	6624.21	6531.06	6187.86	6381.98	10157.6	8399.99	13003.2
233	12C	M424T483	[421][M]-	424.069	483.36	424.068	424.071	481.98	485.16	24	430.085	430.094										268899	174033	212399	175646	181396	137487	204709	293372	191186	154503	156993	130564	1238.85	1241.99	1316.46	1958.46	2019.08	2366.36	2728.56	1785.76	3937.81	3014.97	1534.69	1593.37	163789	117364	106412	32430.8
563	12C	M371T971	[321][M]-	371.114	971.04	371.113	371.114	970.08	972.66	36	377.13	377.137										264674	237840	239796	173575	189287	168630	267398	234842	215017	205217	181357	159640	37990	52941	33902.8	36495.5	49654.6	48380.3	40168.9	40286.4	62304.6	62133.2	77479.4	69276.7	224359	191839	137836	89033.4
627	12C	M495T1078		495.129	1077.72	495.129	495.13	1077.3	1079.1	13	501.145	501.155										263411	264966	233645	192922	184517	175908	199905	207242	192595	222741	190846	216125	1892.35	2330.22	1968.93	3322.1	4403.22	4013.3	2141.92	2055.32	2544.88	2815.37	2657.64	2554.97	3783.17	3172.45	3743.58	3244.24
58	12C	M711T275	[908][M]-	711.141	274.65	711.141	711.142	271.98	275.58	22	717.154	717.168										263065	200218	206507	166397	148328	164527	250507	385106	247573	159410	142961	118419	1198.63	1140.62	1206	1271.38	1537.33	1382.89	1429.37	1231.56	1524.8	1405.23	1417.33	1253.57	21598.2	35267.7	55306.7	20880.9
477	12C	M531T717	[614][M]-	531.114	717.36	531.114	531.115	715.2	719.94	24	537.129	537.14										255421	235816	240124	208289	348193	178535	313553	436331	326584	272021	357402	145699	4968.01	4290.87	8205.15	5666.73	9684.55	6479.34	7399.7	6485.6	5806.77	10436.7	6129.71	4563.28	700531	667538	592870	283540
390	13C_12	M577T603	NA	577.23	603.36	577.229	577.231	602.52	603.72	12	583.245	583.256										250300	200561	222177	3964.13	4051.42	3445.04	4964.94	4247.85	4634.61	4301.33	4505.2	4092.3	2579.12	2610.12	2558.38	3015.89	5579.44	3849.7	39952.5	20782.4	38199.4	4036.56	4205.96	4027.87	8425.6	7577.88	8647.12	7561.14
580	12C	M299T1047	[162][M]-	299.02	1046.94	299.019	299.02	1045.74	1048.74	29	305.037	305.043										249407	240929	230159	251005	249795	198926	232973	204975	211171	245492	189761	176652	4598.76	4561.43	5384.64	3674.15	4576.43	5296.06	6754.53	4164.72	5870.25	6942.84	8104.74	3929.56	8825.56	8110.79	7036.24	10483.7
656	12C	M331T1088	[240][M]-	331.031	1088.46	331.03	331.031	1086.84	1090.26	35	337.048	337.055										244213	249491	196128	189634	195213	198786	169674	143198	173133	203677	249448	228940	6638.22	12423.1	16542	9364.84	19666.6	15440.4	20709.6	13919.6	20921.9	15768.6	19403.5	18291.2	2543.2	28049.2	51837.3	55882.3
53	12C	M665T258	NA	665.149	257.97	665.148	665.149	253.32	264.42	36	671.162	671.176										242896	301312	242154	314973	362772	219559	273556	306805	185656	321218	303889	241642	92784.7	131953	118360	77505.2	224703	201921	189572	140126	150610	150738	154099	138187	542910	451941	729177	415088
553	12C	M299T939	[164][M]-	299.059	938.64	299.059	299.059	937.26	942.66	24	305.076	305.082										240518	269662	226883	599621	322595	211530	386341	147339	284286	285984	300030	190780	2994.27	3161.92	2942.25	3344.43	3888.49	3753.61	3315.93	2870.14	3641.12	3883.91	4257.72	4733.77	143243	153796	151147	57573.4
550	12C	M264T938	[106][M+1]-	264.086	937.59	264.085	264.086	934.32	940.44	26	270.103	270.109										240416	248818	220079	393972	344739	215962	436014	186474	354889	264095	269705	154636	2307.31	2343.68	2227.44	2600.88	2980.19	2834.25	2592.84	2327.37	2527.11	2803.61	2819.03	2797.27	432044	117612	154466	94234.8
536	13C_6	M291T908	NA	291.06	907.5	291.06	291.061	900.72	908.28	9	297.078	297.084										2025.62	1863.59	1780.92	102896	97736.3	21535.5	1902.06	1819.16	1919.52	339028	225570	70426.6	1991.76	2013.5	1995.91	3037.73	3204.75	3746.1	2185.67	2281.79	2502.64	2388.42	2660.56	2657.07	3368.47	2603.99	2724.02	27626.4
388	12C	M566T603	[660][M+1]-	566.193	603.36	566.192	566.196	602.34	612.9	33	572.208	572.219										225220	169565	219052	112081	109529	106598	188710	199152	216582	152044	157499	132631	10548.6	12080.7	3565.7	3850.72	5294.17	18575.4	4852.68	7052.98	14336.9	7808.44	9704.57	18741.3	103340	99039.8	95996.7	49938.2
29	12C	M331T182	[241][M]-	331.067	181.62	331.067	331.067	178.62	183.6	36	337.084	337.09										224946	328274	343339	168902	327336	245694	305526	143287	190441	233902	252981	346297	65959.1	58652.5	58961.1	111483	117503	110706	62385.3	134315	75774.8	77148.2	61396.6	56528.6	623805	725781	835441	316274
243	12C	M341T494	[262][M]-	341.089	494.19	341.088	341.099	492.66	502.62	12	347.106	347.113										222283	173040	269544	128512	162989	131515	198482	233857	177784	198497	217235	200271	16685.6	21145	20982	20232.4	20796.9	24616.4	21999.8	18444.7	23838.8	24272.1	17677.2	16664.5	277564	211973	268671	84183.3
89	12C	M222T329	NA	222.078	328.68	222.07	222.078	322.02	339.54	22	228.096	228.1										220192	78099.2	220398	55763	65239.1	42942.3	232260	323852	235134	88179.8	99700.3	161328	118803	165744	95290.8	84298.7	96033.8	107562	67580.8	53033.3	54058.9	31802.1	19825.8	37091.4	680978	765605	755645	160127
153	12C	M367T404	[314][M]-	367.103	403.68	367.098	367.104	397.21	407.28	35	373.12	373.127		12C and 13C	Feruloyl quinate	YES	YES	367.1005 (8.91); 193.0477 (45.75); 149.0579 (1.86); 134.0969 (0.14); 134.0345 (26.28); 117.0322 (2.16);	191.0532 (3.48); 173.0427 (2.8); 155.0322 (0.73); 111.0434 (0.91); 93.031 (0.75); 85.0268 (0.37);	373.1224 (9.92); 199.0688 (40.11); 155.0777 (1.54); 140.056 (24.92); 140.0105 (0.27); 123.0534 (3.28);	191.0542 (2.57); 173.0448 (2.57); 155.0335 (0.86); 111.045 (1.05); 93.0326 (0.84); 85.0284 (0.91);	1904.79	2061.53	2057.1	8731.26	6539.01	6108.37	2748.56	1969.22	1831.79	22416.4	17966.6	12474.3	1739.64	1524.42	1670.38	2507.22	2958.08	2546.16	1949.59	1961.31	1963.63	2657.19	3165.58	2010.05	6635.08	2648.3	4110.62	21918.1
6	12C	M345T171	[276][M]-	345.083	171.1	345.083	345.084	161.52	175.44	38	351.1	351.107										212096	220810	143721	208840	181640	159683	244187	197581	177038	249750	186807	173158	207049	231540	148974	194339	185891	204283	271227	366796	313147	357972	398000	318205	150827	279873	353903	513355
265	12C	M739T518	NA	739.209	518.1	739.208	739.21	516.9	519.12	32	745.222	745.236										211648	193510	199986	138646	163512	151235	333512	351468	256251	110316	87827.9	116092	9311.05	11494.3	9251.4	8295.46	7522	8204.7	12146.6	18410.5	14856.9	10004.5	5822.11	9094.91	780354	729883	595749	60888.3
254	12C	M367T516	[313][M]-	367.104	516.3	367.103	367.109	514.56	523.26	37	373.12	373.127		12C and 13C	Feruloyl quinate	YES	YES					1.92289e+06	1.62257e+06	1.8678e+06	1.31071e+06	1.29768e+06	1.36919e+06	2.33428e+06	2.35582e+06	2.00077e+06	1.21868e+06	1.05429e+06	1.26625e+06	50560.4	89471.8	73784.6	79516.1	78911	94531.9	96786.3	103010	100167	75984.8	62654.7	93525.9	5.04027e+06	3.91347e+06	3.83771e+06	996817
270	12C	M372T520	[319][M+1]-	372.102	519.72	372.101	372.109	518.52	520.22	36	378.118	378.126										208092	236787	178246	191166	249878	190991	275665	306123	215516	164991	146866	167163	252396	243117	183952	148691	162492	136762	178639	225487	231381	202267	197787	174779	413099	394055	307205	116516
342	12C	M567T562	[663][M]-	567.208	561.84	567.207	567.208	561.24	562.8	33	573.222	573.234										206966	160342	179167	115762	115825	90298	176637	195752	213498	153723	151724	106038	13249.5	24937.1	18231.3	12504.4	21308.5	20701	10991.3	12125.5	23055.5	21352.5	28189.8	22947	69487.7	53440.2	75287.2	33920.2
359	12C	M367T571	[315][M]-	367.104	570.54	367.097	367.104	568.8	579.12	27	373.12	373.127		12C and 13C	Feruloyl quinate	YES	YES					558547	617264	574250	380350	433755	314079	768926	718716	869764	521207	402327	527066	10186.6	11992.8	13502.8	14934.2	16996.7	20604.2	22189.8	25763.4	25446	14878	11003.7	11722.3	825370	869798	711353	239896
362	12C	M619T571	[761][M]-	619.167	570.78	619.164	619.167	570.78	571.56	15	625.181	625.193										205285	245799	280634	142689	183333	153353	279140	236818	339580	222755	154564	289763	1653.69	1729.93	1773.02	2886.2	2462.67	2200.92	1848.57	2168.61	1922.3	2194.66	2021.31	1787.87	46795.6	24495.2	12857.7	7643.26
367	12C	M643T584	NA	643.224	583.86	643.222	643.224	581.46	589.26	52	649.237	649.25										200302	153302	196672	144014	122011	110328	184841	216815	193561	136183	155960	140886	34430.2	43677.9	61702.4	52976.4	40754.5	43762.2	42656.3	67169.5	54242.7	35163.1	43274.2	63557.6	118542	78909.5	93858.1	62737
589	12C	M299T1059	NA	299.092	1058.88	299.092	299.092	1058.04	1059.42	5	305.109	305.115										198791	188584	196608	376667	318350	101720	132121	203008	206937	348795	180884	121795	6651.41	8738.79	8317.37	20221.4	7601.44	9006.8	2278.54	10321.1	11250.4	11293	14018.2	14367.2	9142.97	4828.21	5676.33	8173.76
430	12C	M475T671	[520][M]-	475.124	671.1	475.124	475.125	670.26	671.46	18	481.14	481.149										194962	688915	1.00771e+06	429682	1.05551e+06	353663	533888	66684.9	205678	423473	190569	659192	2383.27	2078.47	2443.29	2458.49	3289.29	2498.47	2888.32	3064.27	2795.89	2989.66	2902.63	2643.41	94411.8	22617	174535	10881.3
70	12C	M561T297	NA	561.173	296.52	561.173	561.173	294.42	299.22	18	567.188	567.199										192424	177333	169948	125306	141635	131922	156238	161087	331803	170131	154397	534681	2034.34	1891.59	2206.96	2412.89	3086.34	2562.64	2299.63	3600.94	2175.26	3610.81	2928	1736.28	9122.91	6930.55	4305.18	3328.9
300	12C	M676T543	[847][M+1]-	676.196	542.94	676.195	676.196	542.52	543.54	24	682.209	682.223										190956	279936	218711	201319	238467	190781	327981	258447	264714	211654	160438	264307	3973.78	3738.2	3331.31	4320.72	4253.44	5018.11	3380.64	3530.07	3970.6	3240.08	3610.01	5776.21	221853	147832	157413	23950.5
269	12C	M371T520	[319][M]-	371.099	519.72	371.098	371.099	518.52	520.08	36	377.115	377.123		12C and 13C	1-0-4-benzoyl-3-O- glucuronsyl glycerol	No	YES	371.0981 (15.79); 121.029 (11.47); 77.0388 (3.86);	249.0632 (3.19); 113.025 (3.51); 99.0082 (1.84); 85.0292 (2.08); 75.008 (1.86); 71.0135 (1.83); 59.0138 (3.31);	377.1187 (16.94); 127.0493 (13.21); 83.0594 (5.77);	249.0623 (5.06); 113.0249 (5.23); 99.0081 (2.54); 85.0289 (2.17); 71.0132 (1.35); 59.013 (4.69);	1.14592e+06	1.5083e+06	1.08008e+06	1.25319e+06	1.4929e+06	1.16308e+06	1.50769e+06	1.65894e+06	1.25728e+06	1.09752e+06	890634	994363	1.37859e+06	1.30673e+06	1.08835e+06	870879	904923	831107	1.06983e+06	1.45539e+06	1.2567e+06	1.09596e+06	1.05294e+06	1.04769e+06	2.20955e+06	2.37212e+06	1.897e+06	794046
304	12C	M338T543	[252][M+1]-	338.096	542.94	338.095	338.096	542.76	543.54	24	344.112	344.119										188406	256441	195209	202632	235318	210585	290564	247209	250385	233283	186929	237471	8064.61	5890.29	3459.91	4271.66	5144.5	5745.31	4006.97	4910.98	5131.6	7298.75	3283.95	3543.34	212425	169703	158612	76111.4
490	12C	M162T746	[34][M]-	162.056	746.16	162.055	162.056	745.38	747.36	26	168.074	168.078										185360	234894	182853	260903	222277	209121	327367	219248	236625	167650	157089	104999	8470.13	6451.59	8476.98	4908.77	7142.32	8868.03	8017.6	6859.74	9166.02	9516.1	12051.2	10817.1	278672	146297	117675	107360
149	12C	M875T392	NA	875.234	391.74	875.232	875.234	385.62	399.3	60	881.245	881.263										184547	131993	100046	84355	65810.8	89997.8	93237.3	133843	107511	80598.5	129807	135716	5112.05	24122.7	34662.5	12653	85231	53281.6	63448.2	29516.9	67768.3	167441	98139.3	28767.1	425190	313329	230670	132535
59	12C	M828T278	[1035][M]-	828.22	278.25	828.219	828.22	274.74	279.36	24	834.232	834.249										183922	206708	194865	141179	205524	114578	200815	253400	198560	126296	169594	161026	3491.96	3919.77	6261	3812.71	5812.51	3721.75	5628.55	5402.76	5358.45	5211.35	5988.83	4560.37	97597.1	176567	224191	122664
329	12C	M385T559	[352][M]-	385.113	559.485	385.112	385.115	559.02	560.22	36	391.129	391.137		12C and 13C	1-0-4-phenylacetyl-3-O- glucuronsyl glycerol	No	YES	385.1084 (16.82); 135.0406 (1.51); 117.0291 (1.71); 111.0018 (0.87); 91.0515 (8.07);	267.0677 (17.56); 249.0556 (4.61); 175.0366 (1.15); 161.0433 (1.23); 113.0199 (5.6); 99.0043 (1.2); 89.0187 (1);	16.8919446831784141.0611 (1.47); 123.0494 (1); 117.0157 (0.37); 97.0715 (10.7);	267.0666 (17.06); 249.0561 (8.42); 175.0179 (0.81); 161.0397 (0.2); 113.02 (5.68); 99.0047 (1.44); 89.0206 (1.37);	308487	220788	234312	247721	230534	201862	347504	377280	466068	168009	179758	327741	1.15886e+06	1.15995e+06	1.19347e+06	488971	207558	179868	504094	626440	256779	273672	291683	238205	2.26278e+06	1.06599e+06	1.01175e+06	135986
188	12C	M371T441	[320][M]-	371.098	441.15	371.093	371.099	439.51	441.84	36	377.115	377.122										176180	206054	128080	152191	188386	147367	162932	233165	179155	146032	129979	142980	165966	166093	124903	112830	125919	109872	125222	161585	151979	141151	139276	117934	424998	378451	309225	141929
516	12C	M299T824	[163][M]-	299.056	823.62	299.056	299.056	822.06	826.02	32	305.073	305.079										173316	210366	148475	147682	148170	107263	172649	123313	140687	186708	102430	127212	14116.2	13058.4	21963.8	17459.8	20835.3	21542.5	14925.2	15153.8	16997.4	16437	17098	24805.4	15625.6	4075.27	8269.99	13801.8
472	12C	M431T714	[435][M]-	431.098	714.18	431.098	431.108	709.62	714.96	33	437.114	437.123		12C compound only	Apigenin 7-O-glucoside	13C6 labeled feature was not targeted for MS/MS or was below level of detection	13C6 labeled feature was not targeted for MS/MS or was below level of detection	431.0976 (54.6); 268.03 (25.65); 269.04(7.18);151.0028 (0.83)				37804.2	37651.3	34796.3	24699	15597.1	24201.1	22156	21140.5	25721.4	22650.4	25784.5	30371.6	20153.3	22273.6	24808.4	31745.6	40273.2	26702.1	81029.1	85202.4	79884.1	31810.7	27164.1	32408.4	85358.8	67758.7	98992.4	106408
115	12C	M800T347	[1008][M]-	800.262	346.68	800.257	800.262	345.66	347.46	23	806.274	806.29										172796	197194	140525	158104	155281	118761	180373	217610	185994	154598	154231	103361	2125.21	1926.46	1632.83	1574.38	2269	1965.47	2779.8	3191.22	2885.24	5280.39	2018.41	1974.4	31219.3	36231.9	49317.3	14787.7
585	12C	M695T1047	[884][M]-	695.117	1046.76	695.116	695.117	1045.74	1047.12	15	701.13	701.144										170543	202914	163466	179285	169236	124442	131034	111368	108008	166285	120077	109186	1432.92	1269.69	1396.62	1449.98	1601.06	1586.55	1423.39	1434.23	1507.87	1551.55	1716.49	1479.06	2116.62	1624.76	1553.65	2497.36
462	12C	M515T695	[593][M]-	515.12	695.34	515.119	515.12	694.32	695.88	22	521.134	521.145										158513	544588	552181	124552	404087	278637	543096	35740.4	131318	90556.9	113427	415611	2426.35	2180.98	1919.72	2218.28	3126.33	2804.28	2398.19	2437.51	2623.46	2697.74	2774.28	2315.49	465583	347927	2.23895e+06	12350.6
56	12C	M563T269	NA	563.161	269.31	563.161	563.162	268.2	271.2	12	569.176	569.187										156885	134220	122003	121063	99379.5	98784	218047	230174	164558	111656	105708	85791.5	1462.31	1615.67	1542.32	1782.64	2026.22	1821.21	1602.33	1663.63	1834.73	1792.22	1798.84	1733.95	4126.27	3102.92	3292.57	3382.89
252	12C	M736T516	[945][M+1]-	736.217	515.94	736.217	736.218	514.67	516.54	24	742.23	742.245										156862	90062.5	147389	67744.6	64678.8	91856.9	226454	212548	181988	52488.2	43907.9	72504	1527.98	1413.5	1384.55	1732.44	2331.62	1890.97	1620.35	1793.69	1785.95	1789.76	1665.56	1494.5	605479	494128	493230	27450.2
554	12C	M177T939	[42][M]-	177.056	939.06	177.055	177.056	937.86	942.84	35	183.074	183.078										148638	154233	140812	116039	111129	97242.2	80049.9	130663	120305	131310	104952	114457	43829.3	37161.7	16371.4	54198.7	55625.4	65328.4	89031	46128.8	109714	39968.5	30935.7	48482.9	1.1095e+06	591456	511671	74800.5
512	12C	M329T818	[232][M]-	329.067	817.985	329.066	329.067	817.26	819.84	36	335.083	335.09										148312	153870	137740	125899	119708	104709	149691	142719	139522	153550	125245	112908	14844.4	15413.4	18096.9	16920.3	24625.6	16273.3	19201.6	16538.7	15127	14314.4	14456.5	19440.4	19195.3	10899.1	16985.1	17373.7
221	12C	M676T477	[848][M+1]-	676.193	477.36	676.192	676.209	474	478.98	26	682.207	682.22										147937	195771	85308.4	275089	189376	187535	398958	570668	236970	121723	99336.9	59419.7	2336.22	1636.34	6578.27	1669.23	1605.37	1372.01	1788.58	1555.62	1452.35	1328.23	1387.62	1646.61	347613	591905	457832	31339.9
155	12C	M193T405	NA	193.05	404.7	193.045	193.051	397.56	406.86	15	199.068	199.072										144341	60104.3	156991	46615.7	55386.2	55446	146734	196845	147745	97013.2	93072.6	115023	57788.9	70784.1	46118	40103.6	56796.5	76891.7	32673.5	34548	47117.7	25725.8	16100.1	24210	380858	488937	493564	117116
574	12C	M270T1030	[115][M+1]-	270.049	1029.66	270.048	270.049	1025.88	1030.86	27	276.066	276.072										143015	141133	183274	364891	226567	81005.8	114936	196857	184008	313152	154284	116523	2774.63	3004.58	3983.94	8119.19	4155.33	14544.1	7558.13	2861.13	2846.29	5550.3	9211.17	4896.16	2801.71	1970.95	2152.89	31349
584	12C	M659T1047	NA	659.14	1046.76	659.14	659.14	1046.52	1046.94	12	665.154	665.167										140439	171581	128831	131682	139605	95932.5	122798	98623.4	97123.3	138714	92135.4	86840.1	1219.5	1158.74	1300.35	1391.21	1319.52	1432.1	1331.79	1233.98	1454.13	1491.83	1563.07	1505.88	2063.31	1620.43	1505.13	2325.6
137	12C	M710T380	NA	710.164	380.46	710.163	710.17	379.26	382.44	13	716.177	716.192										139478	256011	312703	158937	230791	135338	344366	144098	209606	81113.9	153669	180055	1658.21	1529.27	1587.19	1806.73	2268.23	1944.05	1920.36	1717.34	1687.47	1741.65	1736.3	1676.49	79162.1	71933.5	128407	8177.97
192	12C	M623T449	[767][M]-	623.159	449.4	623.158	623.16	447.6	449.58	24	629.173	629.185										139052	73838.9	125223	63921.6	71941.8	49931.7	91253	135081	106442	71582.3	88601.6	67481.6	1508.49	1372.02	1448.57	1632.56	1794.99	1669.58	1737.25	1545.3	1535.8	1602.46	1654.43	1417.21	66852.1	52299.9	80722.1	19681.3
121	12C	M327T349	[223][M]-	327.108	349.26	327.098	327.109	347.64	352.86	34	333.125	333.132										138861	138977	120685	135564	116708	81814	188235	169466	148506	163513	137706	101072	217730	175601	87698.4	113261	124163	141814	230302	207781	270499	93932.3	67274.1	101261	44065.1	34648	38273.5	17140.2
579	12C	M825T1046	NA	825.203	1046.34	825.203	825.203	1046.34	1046.76	12	831.215	831.232										138407	151718	123031	108106	104291	77171.5	101623	112208	100535	131943	85788.8	99066.6	2728.71	3176.46	2017.08	1258.42	1693.6	1614.28	4172.9	6116.16	6077.83	1200.65	1372.62	1216.66	2204.44	1573.88	1402.67	1359.29
642	12C	M414T1085	[388][M+1]-	414.127	1085.46	414.127	414.128	1083.57	1093.44	37	420.143	420.152										134903	43170.4	349752	50447.4	116299	136940	79179.8	123055	158931	255641	131381	275992	175347	135333	61516.5	40286.6	36024.2	37569.1	110390	67245.5	140008	32049.7	23006.2	20709.6	51991.4	100184	50641.6	25144.7
616	12C	M419T1075	[404][M]-	419.09	1075.14	419.086	419.09	1073.94	1075.92	36	425.106	425.114										130255	39728.5	286701	40920.5	79454.3	109870	53040.8	109588	115715	217989	136216	271717	385705	263217	80931.6	91236.2	102687	105970	317089	298871	278707	44824.9	32179.1	30550.9	20752.3	34949	24592.6	11622
611	12C	M384T1075	[347][M+1]-	384.117	1074.72	384.113	384.117	1073.58	1075.74	35	390.133	390.141										128796	32716.5	301711	33159.3	69508.6	92304.1	49499.2	115516	119126	209116	115655	274590	441847	247098	56565.4	105664	128563	119477	313344	274610	271543	45618.2	30271.3	27346.1	24013.8	38321.3	22933	11504.6
475	12C	M864T714	[1064][M+1]-	864.207	714	864.207	864.207	713.76	714.18	12	870.219	870.236										128229	200808	135311	179348	108127	117143	190671	115511	77751.7	128620	96151.9	107422	876.215	800.998	784.419	936.362	1068.75	970.092	891.011	957.788	887.367	953.09	937.674	912.141	11700.5	4570.93	5795.88	1513.48
25	13C_6	M170T176	NA	170.092	176.22	170.092	170.092	174.66	176.64	9	176.11	176.114										4109.51	4832.48	2983.13	1848.9	2879.33	2434.38	1685.53	4902.49	1820.23	270229	325372	336355	2158.39	2037.13	1923.82	8.97487e+06	8.16103e+06	8.56428e+06	7203.63	4614.56	10046.8	2364.07	3361.3	2597.66	2347.07	2483.81	3528.04	6.87617e+06
401	12C	M536T624	[622][M+1]-	536.185	623.58	536.184	536.185	623.22	624	36	542.2	542.211										125449	147688	136634	98878.1	108987	85350.5	128384	134643	124336	116506	103729	93956.1	76106.4	80924.6	30329.6	43573.2	64171.1	83979.5	61486	62072.9	117108	60309.4	75294.7	110433	163741	184686	183805	90902
486	12C	M151T738	[28][M]-	151.04	737.64	151.039	151.04	737.22	738.6	36	157.059	157.062										119056	100018	96447	109548	117596	95629.6	128129	123090	128364	115962	108572	83466.8	48829.2	57979.3	63478.4	65718.7	93897.7	71977.3	66227.5	40821	72245.9	91594.9	104530	73933.5	186102	139753	123206	162285
653	12C	M409T1089	[381][M]-	409.047	1088.64	409.047	409.048	1087.08	1089.84	35	415.063	415.071										118122	104795	98378.9	83880.6	81763.9	94748	157373	118911	144482	102567	136519	129246	5012	7402.03	10493.5	5315.25	9836.55	8990.88	10338.2	6501.19	10059.5	7785.08	9326.24	9029.54	2910.55	27556.1	42261	33387.1
75	12C	M445T311	[456][M]-	445.136	311.01	445.135	445.136	308.52	312.72	36	451.151	451.16		12C and 13C	Unknown	YES	No	445.1339 (17.02); 401.1444 (6.41);	161.0454 (9.02); 101.0241 (5.29); 113.0253 (3.31); 71.0132 (7.98); 59.0141 (3.21);	451.1558 (11.48); 407.1631 (3.51);	161.0448 (3.98); 113.0697 (14.52); 100.9968 (1.92); 71.0137 (3.35); 59.0144 (2.51);	190414	105114	184524	89043	107973	92949.8	173624	128447	120171	115246	113059	114862	143230	171665	87519.9	72062.8	271100	108386	114022	98253.5	115566	131687	137729	206296	734562	408042	412438	260915
98	12C	M860T337	[1060][M]-	860.246	336.96	860.245	860.247	336.12	338.94	25	866.258	866.275										115093	135563	125854	87953.1	98270.4	63050.4	113010	106389	100938	124310	97697.8	116618	2019.73	2255.04	1677.07	1421.02	2420.75	2190.09	2185.71	3164.79	3820.12	10641.6	2533.42	3470.83	147339	172057	202407	122511
113	12C	M858T347	[1057][M]-	858.231	346.68	858.229	858.231	345.66	347.46	24	864.242	864.259										113164	87666.7	116840	88518.1	98446.2	60692.3	96702.8	129655	147187	73677.9	117082	95258.5	911.013	897.493	1137.02	1047.15	1358.46	890.628	1064.22	1186.37	1317.83	3154.78	1119.42	1143.95	62962.7	100438	97906.8	29878.3
5	12C	M347T149	NA	347.098	149.04	347.098	347.099	146.04	153.6	28	353.115	353.122										110724	100726	134131	107062	122227	88026.2	200179	154474	122213	112583	68606.4	111832	27224.9	31643	21165.7	13288	25447.4	25693.6	20806.2	31374.4	33034.4	20657.9	26319.4	45727.5	167579	141095	167974	60619.1
161	12C	M387T412	[356][M]-	387.128	412.26	387.123	387.13	411.24	413.12	34	393.144	393.152										109780	66674.8	130994	76387.9	98359.8	64545.4	92495.3	84270.4	107707	84838.2	83879.9	86431.6	792743	633841	428541	765722	829491	657889	810282	896436	726570	847811	615618	527979	292557	103094	133245	113850
45	12C	M212T254	NA	212.002	254.28	212.002	212.002	251.94	255.98	25	218.02	218.024										109558	90158	48171.4	101941	110064	83301.3	129926	96099.5	63632.8	67078.7	62688.2	34361.5	8139.58	10359.5	9680.15	7404.42	19625.7	17732.1	11744.4	9088.4	18742.2	32566	36245.1	29929.9	419375	111482	137374	78844.8
545	12C	M527T938	[608][M]-	527.172	937.5	527.172	527.173	934.08	940.26	29	533.187	533.198										108928	81232.6	89650.4	288684	218691	92060.8	437788	69922.7	83081.6	135755	93861.7	13906.2	5267.11	4852.98	4637.68	6677.33	7266.26	6161.84	5522.21	5099.04	5493.74	6272.22	6677.11	5915.24	145081	64165	89440.6	22777.6
322	12C	M462T556	[500][M]-	462.103	556.44	462.102	462.104	555.24	559.62	24	468.119	468.128										106343	168609	107469	146499	255339	110923	250323	105527	95571.6	109659	100438	70832.7	2170.31	1929.67	2092.81	2339.09	4513.26	3339.16	2800.6	4454.95	3043.62	5669.11	3682.09	6451.48	396696	159218	285622	118189
171	12C	M515T436	NA	515.139	435.9	515.136	515.141	434.28	436.68	24	521.154	521.165										103579	119504	130156	74553.7	95043.3	91513.1	72088.8	92970.1	117990	106801	92520.1	159981	11161.6	10863.8	14786.4	11042	19926.2	9859.66	17017.2	17455.5	14122.3	20466	13631.9	14910.9	267129	135561	136830	80321.2
557	12C	M301T938	[164][M+2]-	301.057	938.46	301.056	301.057	937.86	940.86	24	307.074	307.08										102221	89964	70261.5	117505	169469	71625.1	171090	58300.2	104138	98707.3	141361	60814.2	9185.79	8065.27	7886.9	6527.09	8167.28	7397.86	3501.23	3922.48	4191.1	5171.07	4739.35	5015.71	76446.9	37921.7	77821.9	20366.9
195	12C	M583T453	[694][M]-	583.2	453.18	583.199	583.202	452.34	457.5	19	589.215	589.226										101683	81919.3	79536.8	53833.2	102413	35694.5	95134.7	109806	104527	161951	79612.9	131261	4266.06	5167.25	3863.58	3586.91	4086.29	6149.81	3127.68	2956.48	8257.44	4304.94	4941.48	7522.96	93694.3	102240	64985.3	42791.7
43	12C	M565T252	[657][M]-	565.149	252.21	565.149	565.15	245.76	255.9	40	571.164	571.175										101302	78157.4	183550	82931.9	64983.1	79329.1	83396.7	73135.7	76998.3	98107.9	66484.3	104175	37551.7	49135.7	68783.1	34785.7	134812	56215.6	218767	47374.7	85099.9	114999	181318	104147	164105	379360	272968	467313
587	12C	M1051T1058	NA	1051.29	1057.68	1051.29	1051.29	1057.44	1058.04	12	1057.3	1057.32										99549.9	104736	155867	51830.2	65959.5	46667.7	87543	106015	99609.5	97113	47057.9	103314	704.516	771.854	749.396	835.56	832.465	839.694	846.697	747.014	815.15	810.946	845.214	839.887	1686.08	1559.61	1390.64	1034.68
387	12C	M536T599	[621][M+1]-	536.183	598.56	536.181	536.184	598.08	599.16	36	542.197	542.208										96315.1	112713	109360	77977.1	86343.8	69245	101157	116754	91398.1	97016.9	83848.3	77160.9	63312.1	73532.1	33236	40214.7	59399.9	72177.8	60599.9	51911.3	107361	58629.5	69295.6	98642.5	109645	105180	107921	53714
356	12C	M424T570	[420][M]-	424.071	569.94	424.065	424.071	568.56	571.56	25	430.086	430.095										94766.6	101480	100109	54779.9	56549.8	57666.6	123294	157792	149009	124691	92975.4	111218	1387.87	1327.06	1441.77	1660.8	1860.67	1847.56	1706.81	1401.16	1919.62	1786.49	1542.95	1415.39	263725	48466.5	32547.6	13149.6
194	12C	M697T452	[886][M]-	697.268	452.34	697.268	697.27	450.78	455.34	24	703.282	703.296										94550	56038.8	87932.8	43359.2	49586.3	62753.2	53484.7	91221.5	75644.4	71802	78769.9	96384.1	1493.02	1568.03	1462.78	1466.06	1688.44	1448.61	1224.99	1338.68	1438.98	1840.3	1386.32	1349.86	12399	9352.85	12922.1	6532.24
144	12C	M708T389	[901][M+1]-	708.185	388.62	708.183	708.187	384.24	391.2	24	714.198	714.213										94501.3	349884	359832	80213.5	270085	203995	509733	36281.3	101318	79663.2	66791.2	226318	1280.46	1397.76	1827.44	1572.21	1648.51	1414.22	1419.25	1484.36	1519.86	1300.13	1364.6	1379.64	1.37818e+06	551073	3.02763e+06	7477.96
361	12C	M368T571	[315][M+1]-	368.107	570.54	368.101	368.107	568.8	572.94	27	374.123	374.131										94098.5	99104.4	100068	66246.2	77912.9	53950	144749	129875	163539	87321.3	79611.9	89393.3	2400.08	2784.88	3254.26	4078.91	3707.32	4202.5	4641.1	5305.9	4956.97	3423.7	2844.23	2826.86	163558	125892	65738.3	30856.6
72	12C	M514T299	[591][M]-	514.183	298.62	514.182	514.183	295.62	301.38	40	520.198	520.208										93784.6	54488.4	103985	34138.5	34113.3	13246.4	73574.1	170026	126410	92907.5	72663.9	198587	380356	279620	371041	397093	652121	244352	441470	460973	334882	223306	263906	289304	746928	540101	120808	131852
51	12C	M629T258	NA	629.199	258.48	629.198	629.2	247.92	260.28	49	635.213	635.225										92707.1	124263	121278	109683	170637	83902.4	123404	129814	94082.2	163167	108051	84013.8	85453.6	98026.2	137447	62326.7	245825	152110	149662	133043	108625	139342	154387	136481	541769	476117	1.1568e+06	420051
176	12C	M356T438	[294][M+1]-	356.107	438.24	356.101	356.107	436.44	440.04	32	362.123	362.13										92266	88339.5	110575	55316.5	97163.5	64686.3	42122	129787	88112.1	101804	29636.4	112679	73806.5	83335.8	160852	63999.8	136871	65949.7	110452	46247.1	40684.8	100400	24766.5	22694.4	1.05347e+06	1.38162e+06	1.02102e+06	401989
658	12C	M333T1089	[240][M+2]-	333.028	1088.55	333.028	333.029	1086.84	1090.26	34	339.045	339.052										91968.5	94612.4	74646.3	70836.2	73524.1	74983.1	62857.5	55660.7	64758.8	78353.5	95800.2	89328.1	3690.33	5598.32	7346.22	3424.97	6427.78	5370.96	6938.02	5383.59	8531.68	6878.2	7378.4	7119.83	2175.66	10062	17959.3	22187.9
411	12C	M447T638	[463][M]-	447.093	637.5	447.093	447.094	635.7	639.12	31	453.109	453.118		12C and 13C	Kaempferol-7-O glucoside	YES	YES	447.0927 (47.73); 285.0401 (26.94); 284.0322 (18.01); 151.0028 (0.74);		151.0028 (0.74);	453.1121 (39.2); 291.0603 (19.92); 290.0514 (15.84);	84883	66198.7	76300	45100.2	57940.4	55242.5	65964.9	56779	52551.5	48592.9	50532.6	67795.9	38916.8	26848.7	19332.2	34852.4	26059.5	21699.7	45452.4	34965.7	42688.4	35624.7	47123	39380.2	60715.1	53729.6	74081.2	51660.7
341	12C	M523T562	[600][M+2]-	523.217	561.84	523.216	523.218	561	562.98	36	529.232	529.243										91147.2	79659.4	76017.5	51699.8	54042.9	41270.7	87011.4	85781.6	95238.6	67080.7	57760.1	45728.9	14361.7	16565.2	11923.1	9362.02	12271	14443.2	10616.3	14172.2	23752.3	16372.8	16671.6	19806.7	44526.2	37673.2	43121.6	25180.5
140	12C	M459T385	[493][M]-	459.15	385.44	459.146	459.151	383.4	386.58	35	465.165	465.174		12C compound only	Unknown	13C6 labeled feature was not targeted for MS/MS or was below level of detection	13C6 labeled feature was not targeted for MS/MS or was below level of detection	459.1483 (42.31); 413.1849 (1.27); 327.1073 (0.83); 179.0646 (0.58); 165.0541 (19.14); 121.0623 (0.96); 95.012 (1.17); 89.0239 (2.17);				179690	160458	126485	148048	111241	107188	137212	152944	184752	128664	125593	119260	62264.4	48389.4	35205.5	43218.2	46411.3	45040.1	59982.4	69937.2	81092.6	42621.3	53954.2	58726.4	23565.9	24573.1	21124.4	24848.4
90	12C	M786T333	[996][M]-	786.21	333.27	786.209	786.211	332.4	337.56	24	792.222	792.238										87472.3	131006	77886.3	96655.2	104540	97344.4	141969	133969	113085	86904	82646.8	80860.6	1022.67	1033.59	1056.89	1201.42	1164.82	1185.47	1208.5	1145.25	1266.62	1525.27	1212.62	1140.09	84822.9	157988	106520	42634.8
365	12C	M481T576	[541][M]-	481.171	576.12	481.168	481.178	575.34	583.26	29	487.186	487.196										86982.8	55154.1	76478.5	48407.8	52777.5	44086.5	74294.8	87287.8	79039.8	50711.9	56583.9	46853.8	6529.07	8466.24	29027.2	8737.19	12088.7	8064.68	20388	21334.3	17401.8	12441.2	11686.9	18580.5	216725	153309	177403	42243.9
660	12C	M358T1089	[299][M]-	358.05	1088.64	358.049	358.05	1086.66	1090.02	33	364.066	364.074										85914.8	94817.4	76828.1	66528.6	66980.3	76291.7	88111.3	79667.1	90947.1	74716.4	97199.7	89124	4282.51	5729.96	8469.94	4329.57	8434.33	5801.72	7742.04	6194.76	8626.7	6013	8202.55	7044.96	2396.82	16208.7	27027.9	23501.3
118	12C	M829T348	[1036][M]-	829.249	348.06	829.243	829.251	341.7	348.66	23	835.26	835.277										85193.4	80071.9	76025.7	67917	62854	48437.1	110665	92898.4	91091.3	67564.9	66584.7	52308.8	999.68	1039.62	1212.39	1257.46	1631.65	1100.76	1354.6	1176.11	1120.82	2377.37	1214.66	1011.71	48023.5	53284.7	72166.1	55892.8
369	12C	M667T585	[834][M]-	667.217	585.24	667.202	667.217	584.28	587.46	22	673.23	673.243										84971.7	65953.7	86736.5	53172.6	45159.3	48175.5	64755.2	101221	76127.3	49680.4	44161.8	69981.4	4084.75	4882.35	8334.09	6120.22	6160.82	5099.14	6235.39	4895.86	5178.37	4817.22	5324.25	5753.73	87032.4	78208.4	67014.2	20346.8
74	12C	M490T303	[555][M]-	490.158	302.58	490.157	490.158	298.98	307.14	41	496.173	496.183		12C compound only	Unknown	13C6 labeled feature was not targeted for MS/MS or was below level of detection	13C6 labeled feature was not targeted for MS/MS or was below level of detection	490.6551 (0.08); 359.121 (1.42); 179.0566 (26.63); 161.0459 (4.07); 149.0455 (0.92); 143.0358 (1.97); 131.0353 (1); 119.0354 (7.47); 113.0246 (4.24); 101.0246 (4.06); 89.025 (21.01); 71.0143 (5.99);				1.16792e+06	1.65989e+06	1.6481e+06	1.63865e+06	1.64795e+06	1.56566e+06	2.06668e+06	2.07473e+06	1.88544e+06	1.78214e+06	1.81136e+06	1.04324e+06	722866	857288	985299	185586	1.13386e+06	1.02717e+06	987609	894351	567039	880659	1.08252e+06	991063	1.46677e+06	2.09952e+06	2.32847e+06	1.81753e+06
389	12C	M555T604	NA	555.161	603.54	555.16	555.162	602.76	603.72	19	561.175	561.186										84430.2	60054.2	69012.3	47225.1	39234.5	47365.3	45659.1	51380.6	54823.5	49655.3	57768.2	44197.1	5309.43	5514.59	3472.18	3976.32	6679.13	9130.72	3475.52	3307.91	10461	4245.58	7260.18	10777.2	11038.2	14390	14538	12761.6
57	13C_6	M361T274	NA	361.087	273.66	361.087	361.092	265.8	274.74	8	367.104	367.111										3628.72	3782.57	3787.08	179495	180777	114208	3762.42	3805.45	3997.49	354634	486858	317872	18351.7	15938.5	11792	22906.8	25770.7	21467.7	19706.9	17976.3	20229.2	23390.1	23555.4	20045.8	7204.4	6130.03	6924.59	307531
181	12C	M193T438	NA	193.05	437.64	193.05	193.051	437.04	438.33	9	199.069	199.073										83024.5	77673.3	90000.8	60564.5	75111	64112	71246.3	72206.6	72484.7	70806.2	79825.7	86460	44831.8	44673.4	33741.9	21649.6	43060.2	28892.2	28889.5	30366.5	28405.6	26831.7	23427.4	23673.7	101966	130573	152215	51134.4
303	13C_6	M343T543	NA	343.112	542.94	343.111	343.113	542.52	543.36	12	349.129	349.136										2845.55	2695.07	2869.03	35048.3	54009.3	35940.7	2553.04	2745.1	2573.28	331478	201500	188625	5398.16	5080.78	4512.2	13698.8	15685.4	19863.7	7680.76	5988.68	7551.96	10869.4	10355.6	15857.1	5359.9	4985.07	5188.33	489662
66	12C	M704T294	[899][M]-	704.123	294.33	704.123	704.124	293.46	296.82	24	710.136	710.151										79184.8	86900.1	75449.8	64101.5	60036.8	63055.8	120265	90257	129336	67160.3	66404.8	90222.2	3497.1	4419.88	4240.2	3983.95	3986.1	4085.72	4400.25	4187.04	5632.74	4090.41	3396.5	3402.03	60400.2	29188.5	28228.5	17496.4
231	12C	M554T480	NA	554.185	479.58	554.183	554.188	472.51	480.36	24	560.199	560.21										77234.9	24459.6	13159.7	14234	21503.5	16763.1	26714.1	34104.9	61477.8	20247.6	18282	21889.1	5459.86	3554.12	2858.03	8756.6	5437.12	4173.79	4684.4	11462.4	8744.26	3284.68	3253.61	5469.86	302902	114602	110338	18270.6
112	12C	M801T347	[1008][M+1]-	801.265	346.68	801.258	801.265	345.9	347.28	20	807.277	807.293										75833.9	74226.7	53738.8	59539.1	60246.7	44595.6	86804	85512.7	73686.9	61194.1	60263.5	40742.8	1529.53	1358.89	1445.44	1853.78	2124.59	1507.32	1746.05	1957.73	1913.55	2879.36	1638.11	1531.69	13793.9	14855.4	15920.1	6751.33
619	12C	M446T1075	[461][M]-	446.109	1075.14	446.105	446.109	1074.36	1075.74	34	452.124	452.133										74368.5	25120.8	165581	21956.6	43086.9	66652.9	44550.8	84860.2	87453.1	109157	76907.1	158298	233693	165285	55222	55067.5	64458	65868.1	193405	178302	167856	29759.4	21086.8	18690.9	19265.4	34068.9	20287	8124.34
33	12C	M517T232	[594][M]-	517.12	231.66	517.119	517.12	230.64	233.04	35	523.135	523.145										74298.9	58799.3	56198	31612.8	40659.9	31456.9	65449.7	89487.2	50689	57780.3	38042.9	31038	69590.3	69465.4	31678.9	16611.7	37520.5	65968.5	62016	56997.5	77697.3	45012.4	70795.1	76773.8	4623.69	24663.9	28095.7	29636.6
263	12C	M740T518	NA	740.212	517.92	740.211	740.224	513.96	518.52	25	746.225	746.24										74098.1	67992.4	72936.2	50067.7	62999.5	56823.4	118461	126145	94085.1	43327.4	35622.8	46718.3	3377.86	4937.01	3703.74	3649.91	3333.18	3727.71	4397.13	7260.35	6057.29	4175.87	2590.42	3542.04	278410	260400	209651	24846.7
218	12C	M689T473	NA	689.227	473.22	689.226	689.236	470.22	476.4	24	695.24	695.254										72485.8	85154	40393.6	69943.7	71047.7	47352.9	96229.4	131487	66264.6	74174.4	54481.9	32304.3	4608.97	2380.21	2458.34	3308.52	2887.55	3261.46	3752.63	6022.65	5218.38	3561.18	2469.5	2213.14	253828	90079.4	93395.4	56756.8
84	12C	M578T317	[678][M+1]-	578.171	317.19	578.17	578.172	316.68	320.46	6	584.185	584.197										72179.3	76797.8	72751.7	6059.96	6421.8	9441.71	8720.72	5043.59	6197.17	4314.95	9569.99	10432.8	2133.27	2159.78	2177.18	2478.08	3556.38	2957.96	14122.7	7086.64	12738.3	2793.96	2350.43	2794.19	4346.1	4114.79	5224.7	8366.54
363	12C	M503T573	[573][M]-	503.12	573.24	503.119	503.12	572.94	573.54	12	509.135	509.145		12C compound only	Unknown	13C6 labeled feature was not targeted for MS/MS or was below level of detection	13C6 labeled feature was not targeted for MS/MS or was below level of detection	503.175 (2.33); 457.0421 (1.22); 422.0491 (2.38); 391.1671 (2.41); 251.0527 (18.99); 191.0509 (2.06); 163.0371 (7.13); 145.0252 (4.7); 119.0461 (4.95); 105.016 (18.64);				442382	662807	1.20684e+06	596660	798709	924609	448356	249927	485172	834743	371936	2.08037e+06	2148.19	2140.53	2479.92	2533.6	3360.88	2848.88	2685.04	2295.53	2601.55	5252.52	2785.52	2397.9	8763.92	7800.64	10171.4	6180.33
591	12C	M819T1063	[1024][M]-	819.235	1063.2	819.234	819.236	1056.24	1065.18	58	825.247	825.263										70811.9	37956.8	81746.9	61940.3	68288.4	36383.2	81596.1	83386.1	84196.6	53228.6	35693	49997.5	770555	761271	378642	276484	386009	306063	523224	569399	938469	183131	270324	226836	237721	667969	718121	268590
267	12C	M743T519	[964][M]-	743.204	519.48	743.203	743.208	518.52	520.08	35	749.216	749.231										70659.1	101510	65550.6	70224.4	99379.7	62014.3	118269	143481	93232.3	57214.9	44865.1	48113.2	122250	112421	70413.3	46667.9	45077.6	38312.6	68744.6	115211	85438.7	72114.7	62376.9	52618.7	235151	234603	161562	25069.4
358	12C	M489T570	[550][M+1]-	489.129	569.94	489.125	489.129	569.34	572.76	31	495.144	495.154										69085.9	53551.3	47658.5	65828.7	60356.6	42908.5	43468	76603.7	69453	66533.8	62748.4	49248.6	4704.07	5546.51	8874.51	7731.02	21606.2	14826.1	12746.4	9766.02	14138.1	25386.1	24294.2	14746.8	96899.6	124622	82618.3	88570.1
376	12C	M484T590	NA	484.124	590.04	484.124	484.125	588.84	591.24	19	490.14	490.149										68665.2	89831.9	179084	87023	90887	45036.5	187820	30613.6	88613	56276.8	57827.1	39086.1	2122.54	2158.34	1943.78	2265.56	4701.42	4439.58	2185.68	2211.63	3593.35	2147	3147.36	3204.09	1.99447e+06	102342	589047	7765.89
503	12C	M179T793	NA	179.035	792.75	179.035	179.035	790.68	793.62	36	185.053	185.057										67458	75563.5	70360.1	63113.9	72514.2	63682.1	102484	92948.3	85894.3	87361.1	78027.6	56778.8	39026.7	31308	37929.9	37270.4	47391.2	42109.6	100405	122936	108768	47550.9	48170.1	34935.4	119306	104459	94987.4	146797
395	12C	M193T615	NA	193.05	615.06	193.049	193.05	613.86	615.24	17	199.068	199.072										67217.5	79533.2	92740.3	72024.1	79324.7	61176.9	79815.5	62231	79718.7	84284	70560	103381	6075.28	7400.26	7450.39	4605.54	6660.18	5660.67	8451.48	10739.4	9208.87	7978.73	6602.07	8032.88	362353	270999	232027	39492.8
95	12C	M872T335	[1071][M]-	872.253	335.16	872.251	872.253	334.38	336.72	25	878.264	878.281										66672.2	47281.6	47096.5	57930.8	62379.7	46790.3	68284.4	72787.4	70527.2	68316.6	51089.5	40693	1287.98	1453.33	1442.06	1945.98	2476.95	2003.23	2252.85	1324.2	2168.14	5736.47	2380.65	1446.07	48231	67477.6	93672.6	56821.5
133	12C	M341T377	NA	341.09	376.56	341.084	341.091	375.66	383.64	8	347.106	347.113										66242	85822.6	80846.1	62214.9	77519.8	56267.3	92145.1	82709.3	78463.5	76426.8	60592.9	74000.3	64018.7	82015.1	85028.6	56751.1	52923.4	65874.1	90131.4	76838.9	88090.3	50071.2	40628.6	45961.1	249476	261902	181404	87804.4
105	12C	M945T341	[1116][M]-	945.298	340.92	945.298	945.299	336.96	342.8	26	951.309	951.328										65042	40209.9	33996.4	23663.5	29327.6	54174.9	70589.5	43667.8	62269.7	35939.4	28050.3	41753.7	1561.54	1502.79	1526.26	1577.51	1783.02	1722.58	1496.45	1545.33	1606.36	1699.49	1550.67	1442.17	16543.5	43479.8	50768.5	78460.6
561	12C	M202T962		202.051	962.19	202.051	202.051	961.14	963.9	36	208.069	208.073										64556.6	73311.2	75325.8	96231.6	90078.3	66310.6	89221.1	58669.7	80223.8	66111.4	73911.5	49286.5	50427	44441.3	40207.2	32261.6	112547	86503.1	31767.3	21944.2	43553.1	120750	192424	135238	422535	714478	347362	276964
274	12C	M619T521	[762][M]-	619.187	521.28	619.187	619.187	520.68	521.88	12	625.201	625.214										64078.9	79808.1	60229.8	57550.9	72742.2	45856.6	66071.3	63729.3	54735.8	49646.3	37465.3	45441.5	4824.1	5078.7	3807.62	3655.95	4552.96	4538.56	5148.72	5595.4	5626.04	8842.97	5126.95	5080.92	28120.3	15747.2	12896.7	6520.92
586	12C	M696T1047	[884][M+1]-	696.12	1046.76	696.12	696.12	1046.52	1047.12	12	702.133	702.147										63436.3	74412.5	60459.6	66836.2	62058.7	47791.5	47468.6	43197.5	39674.9	63168.7	45875.6	41204.3	1500.89	1268.61	1387.91	1437.29	1340.1	1469.29	1352.1	1460.52	1437	1263.65	1437.49	1329.21	2071.96	1741.57	1508.74	1728.18
212	12C	M511T466	[586][M]-	511.095	466.08	511.093	511.098	464.7	466.44	25	517.11	517.12										62909.1	47402.2	23644.2	42154.2	36268.9	40297.2	93363.1	123411	120848	59912	62617.5	42185.2	1531.37	1639.34	2643.66	3069.63	10730.9	2945.13	2527.62	3210.96	2309.77	4439.12	2120.11	1715.43	427964	487155	399769	102931
624	12C	M829T1076	[1038][M]-	829.356	1075.74	829.355	829.356	1073.76	1076.94	14	835.368	835.384										62802	20265.7	60704.6	3476.4	2706.54	41927.2	3307.68	3768.83	3540.75	3132.8	2449.9	23760.3	157642	35028.6	3324.17	2949.96	3569.48	3455.76	10517.7	25583	126934	40177.7	6089.11	12524.7	6724.41	3291.42	3925.16	10529.6
328	12C	M386T559	[352][M+1]-	386.116	559.44	386.11	386.118	558.94	571.56	36	392.133	392.14										62721.5	41721.1	43647.3	52976.5	39297	38253.4	59988	67197.4	88596.6	28166	36386.3	66779.7	204971	205156	204866	94068.5	38318.2	30271	94224.9	126283	47039	58331.7	62824.3	42322.4	463428	179483	186025	17547.7
340	12C	M522T562	[600][M+1]-	522.206	561.84	522.205	522.206	560.82	562.8	28	528.221	528.231										61399.3	48250.3	56355.4	31091.8	30469	27564	56388.1	58542	62960.7	43739.7	45070.8	31543.8	4306.32	6342.13	5879.73	3957.62	6617.86	7073.28	3968.03	4183.59	6714.49	6462.92	10054.2	8091.73	23615	19567.8	24019.9	11563
371	12C	M311T587	[182][M]-	311.113	586.95	311.112	311.113	585.84	588.24	24	317.13	317.136										60205.2	67849.1	102566	70041.3	63409.6	55598.2	73459.3	75161.8	66069.2	57202.1	63020.5	44942.6	35491.3	68485.3	29505.5	40252	41491.4	72066.7	48482.9	49194.5	62487.1	132613	133123	128271	84621.6	118401	116959	96171.9
343	12C	M568T562	[663][M+1]-	568.211	561.84	568.211	568.212	561.52	562.8	23	574.226	574.237										60044.4	50360.5	55411.8	32907.9	32584	27781.1	55636.8	53052.3	59607.8	43187.5	45140.1	32788.5	4360.66	6466.55	5270.56	4193.29	7138.27	6346.09	3893.32	4184.04	6531.47	6349.18	8519.72	7382.47	22571.8	18867.9	22689.9	11905.6
644	12C	M1051T1086	NA	1051.29	1085.7	1051.29	1051.29	1085.46	1086.48	12	1057.3	1057.32										59539.1	65756.2	89496.7	37712.2	43129.8	27742.1	55514.4	69943.2	58526.1	61064.5	26368.1	59749.9	748.765	746.499	793.782	885.836	902.307	893.211	781.516	712.123	760.212	808.2	916.609	809.604	1135.66	890.924	958.416	939.75
9	12C	M599T172	[726][M]-	599.161	172.44	599.161	599.162	168.48	175.35	39	605.176	605.188										59268.8	84856.8	54206.5	68223.6	95836.1	41683.5	68179.7	67822.7	41207	69582.2	51654.2	39811	147373	87993.5	64756.9	77261	79376.6	21307.8	160663	186451	195620	293164	336889	319655	62270.4	71870.5	23929.1	448088
227	12C	M889T478	[1079][M]-	889.275	477.96	889.274	889.276	476.82	479.4	22	895.286	895.304										59194	48013.9	45196.9	36927.3	29335.3	33956.1	80110.2	81732.1	69355.8	42221.9	34102.7	22916.2	1767.43	1389.16	1374.64	1476.96	1777.25	2135.07	1515.76	1505.76	2684.06	1464.51	1577.13	1911.42	44233.4	39676.6	46364.7	10396.1
15	12C	M464T174	[504][M]-	464.156	173.98	464.156	464.157	172.68	175.44	36	470.172	470.181										58420.4	49660.3	53673.5	70754.7	37408.7	52128.2	88771	111493	148307	48457.1	51264.4	54488	1.32241e+06	1.03143e+06	773870	76942.3	100340	99617.2	180060	154217	128903	190217	155418	160291	1.14927e+06	1.14829e+06	2.15621e+06	306041
106	12C	M981T340	[1133][M]-	981.275	339.9	981.275	981.275	338.44	342.9	23	987.285	987.305										58175.8	74788.1	45331.3	53142.9	63510.6	69413.5	61928.4	44742.9	58176.3	57118.4	38911.4	65913.5	1833.58	1671.11	1699.95	1857.31	2203.9	2091.04	1808.32	1701.95	1658.28	2071.65	1736.08	1590.18	13590.1	21695.8	39515.9	40392.6
397	12C	M601T622	[731][M]-	601.177	622.02	601.176	601.177	621.6	622.62	31	607.191	607.203										58049.7	34993.4	35331.7	32027.1	30117.4	28404.1	38883.3	39283.6	47009.4	31037	25050.4	33707	10840.1	13698.8	17136.8	13625.9	18624.4	11070.8	18994.8	35080.5	31210.3	16946.9	10093.5	12155	226430	177986	172140	41818.7
588	12C	M1052T1058	NA	1052.29	1057.68	1052.29	1052.29	1057.44	1058.04	12	1058.3	1058.32										57882.3	62709.4	93599.2	31569.5	39825.8	28115.6	51110.2	62297.2	57367.4	56667.4	27618.4	62527.3	737.171	749.084	701.032	764.54	812.532	720.4	755.365	671.912	750.015	715.58	772.965	770.826	1237.98	1027.87	1069.38	909.669
71	12C	M513T298	NA	513.173	297.78	513.173	513.173	295.62	298.98	36	519.188	519.198										57824	42986.9	41825.2	22960.5	33398	17941.3	40597	33078.5	62528.8	38546.4	40897.3	57147.9	84746.2	87511.2	167004	248495	174216	81206	115708	225790	79940.9	53047.6	65776.4	72455.7	260345	174221	109121	100988
527	12C	M495T878	NA	495.093	877.86	495.093	495.094	877.08	877.86	16	501.108	501.118										57812.3	67697.8	36377.9	83304.5	69302.1	29337.8	127227	59424.1	60914.1	73242.2	43993.2	13904.8	4541.86	4634.36	3726.72	3169.68	3903.09	3557.37	2997.97	3316.47	3098.22	3688.05	3804.52	4516.3	3923.65	3478.92	3222.07	5102.76
482	12C	M578T726	[683][M]-	578.13	726.48	578.13	578.13	726.3	726.72	12	584.144	584.156										56585.8	155543	62255.7	209296	140889	93501.7	248811	65682.9	64765.4	98655.8	71273	53423.7	1165.31	1183.95	1126.07	1068.52	1495.38	1320.01	1190.31	1119.17	1191.6	1446.78	1290.56	1333.39	2398.3	1508.13	2494.16	1949.03
633	12C	M449T1085	[474][M]-	449.1	1085.28	449.1	449.101	1083.9	1086.84	36	455.116	455.125										56279.3	20003.1	142231	29652.8	61397	68334.5	34189.2	51640.4	69278.7	115669	68848.3	118116	85046.9	71289.6	35270	22198.4	15222.3	17015.5	56961.3	38050.5	59897.7	17067.6	11562.6	12627.9	14090.2	33864.4	16672.5	10110
485	12C	M578T735	NA	578.13	734.82	578.129	578.13	734.64	736.62	12	584.144	584.156										55267.2	138910	56564.9	184503	124897	86101.6	222054	64622.6	58544.8	94072.6	65972.7	52056.1	1010.15	1077.2	1022.35	1093.37	1421.61	1199.13	1166.21	1040.22	1364.12	1521.39	1156	1128.91	2541	1734.09	4505.31	2108.72
493	12C	M413T751	[387][M]-	413.109	751.14	413.108	413.109	750.72	751.84	24	419.125	419.133										54834	38010.9	53965.3	45940.3	55921.3	24954.2	57990.5	46387.4	62289.1	45389.1	24840.5	24894.6	1745.59	1759.23	1731.45	2120.67	2774.21	2408.86	2329.53	2078.29	2579.12	1903.08	2383.7	2634.89	249651	385365	356454	36060.2
651	12C	M591T1089	[700][M]-	591.116	1088.64	591.116	591.117	1086.66	1089.06	20	597.13	597.142										54822.9	56492.6	28573.5	23746.4	25242.1	33330.4	47604	24550.3	41440.2	24228.8	53382.2	44056.2	1254.23	1185.68	1239.96	1133.22	1283.68	1651.59	1451.59	1260.65	1236.7	1092.43	1329.94	1262.17	1638.19	1993.32	2646.16	3247.2
426	12C	M452T669	[479][M]-	452.065	668.52	452.065	452.066	667.92	668.88	24	458.081	458.09										54650.9	28415.7	59232.6	33368.9	33322	27346.5	44345.9	39537.7	33860.8	22515.1	33641.6	38287.1	1406.14	1575.69	1828.31	2139.02	2515.21	2234.69	2405.22	1711.04	2644.33	2009.88	1468.83	1201.76	110130	174891	103340	42562.8
26	12C	M147T177	NA	147.045	177.3	147.043	147.045	170.1	180.18	32	153.063	153.067										54436.1	19920.1	48925.5	47355.6	50982.3	44752.5	57974.8	80752.5	93176.4	33361.9	26922.6	35774.9	590925	502930	479922	40592.5	56011.8	60438.3	78357.1	58639	51482.7	60474.9	45667.6	33367.7	771007	667908	649960	78762.2
250	12C	M202T514	NA	202.051	514.32	202.05	202.051	507.36	519.9	20	208.069	208.073										54074.2	32275.5	34166.1	74764.5	55907	41853.2	50564.3	23808.2	66380.8	72077.2	44347.4	22091.4	4622.79	3536.03	3574.32	3599.35	6479.5	6221.74	5307.84	4954.66	7318.79	6253.25	7286.32	8014.31	71966.3	111740	146351	132073
100	12C	M508T340	[581][M]-	508.123	339.72	508.115	508.124	335.76	345.66	27	514.138	514.149		12C compound only	Unknown	13C6 labeled feature not targeted for MS/MS or was below level of detection	13C6 labeled feature not targeted for MS/MS or was below level of detection	508.1237 (3.49); 112.9716 (1.22);	341.1086 (7.01); 179.0557 (5.75); 161.0452 (17.67); 101.024 (0.94); 143.0336 (1.07); 131.0338 (0.75);	514.1424119.0321	341.1073 (7.78); 179.0539 (8.33); 119.0321 (1.13); 113.0223 (18.55); 143.0336 (1.07); 131.0338 (0.75);	2.43312e+06	2.30137e+06	1.85821e+06	1.81262e+06	2.12539e+06	2.21798e+06	1.85252e+06	1.15827e+06	1.71518e+06	1.79838e+06	1.64305e+06	2.0558e+06	17044.9	17974.5	16669.8	16073.6	26005.3	21533	21312	25813.3	26073.4	124859	17001.6	24649	398238	892069	1.15557e+06	1.78285e+06
234	12C	M385T490	[353][M]-	385.114	490.08	385.114	385.114	488.94	497.88	23	391.13	391.138										52605.7	31450.7	38371.6	38441.2	33103.7	31136.3	45354.4	58104.1	70018.3	27300	31477.5	58135.3	277882	252317	301942	154940	117531	50278.5	89166.8	180340	65704.9	52660.3	69699.9	48293.3	341962	192795	274335	38995.8
360	12C	M735T570	[946][M]-	735.214	570.36	735.213	735.214	569.76	570.78	24	741.226	741.241										52401.8	55841.8	52296.8	27685.7	34129.1	20394.2	97345	89024	120211	39346.6	33208.6	38835.4	1387.58	1424.42	1500.46	1386.3	1727.36	1714.3	1488.64	1379.78	1459.47	1302.28	1314.05	1212.39	284574	231557	189165	13888.6
229	12C	M751T479	NA	751.205	478.8	751.195	751.206	477.36	480.54	17	757.218	757.233										51953	36783.4	37926.2	28379.7	25787.7	35380.3	38257.5	43520.8	46156.2	32093.9	31059.6	34100.1	2704.57	2048	2273.13	1726.64	2741.1	3122.36	2014.15	2373.87	5016.26	1971.96	2244.47	2749.13	22427.4	32007.5	27138.5	6141.51
339	12C	M521T562	[600][M]-	521.203	561.84	521.202	521.203	561	562.8	36	527.217	527.228		12C compound only	lariciresinol hexose	13C6 labeled feature was not targeted for MS/MS or was below level of detection	13C6 labeled feature was not targeted for MS/MS or was below level of detection	521.1979 (1.83); 359.1484 (7.8); 329.1396 (32.17); 193.0872 (1.77); 178.0656 (1.98); 175.0769 (4.21); 160.0541 (1.34); 112.9852 (1.04);				206426	170169	192285	113488	117465	96453.8	192020	203931	215867	156076	166413	110315	14531	21672.5	19908.4	14008.3	22225.5	22069.1	12542.1	15255.9	23125.2	19743.6	28830.8	24439.6	76026	60875.6	82083.4	36443.3
64	12C	M329T289	NA	329.088	289.26	329.087	329.089	287.88	291.06	25	335.105	335.112										51717.1	55553	61452.1	44834.7	56607.9	54412.7	68042.9	72753.8	56110.1	69342.4	61258.1	59563.9	105479	116191	199947	105479	193482	148964	90367.4	90119.7	87077.6	104394	106483	78781.6	459501	326251	352418	258754
44	12C	M566T253	[657][M+1]-	566.153	252.9	566.151	566.153	248.16	256.08	32	572.167	572.178										50419.8	51022.9	57325.1	25673.7	30300.8	39759.2	39875.8	45386.7	38206.9	28957.6	27244.6	52192.4	13154.5	24320.9	14250.9	19421	37148.7	30988.9	65550.7	29989.6	26795	57246.1	23852.2	12034.1	22502.4	109300	81906.8	55780.6
662	12C	M443T1096	[454][M]-	443.135	1096.02	443.134	443.135	1093.44	1102.74	36	449.15	449.159										49659	25965.9	128866	45640.1	107469	96169.2	31621.9	36719.8	60597.9	90881.8	48645.2	144001	157065	161519	93196.3	54922.4	39272.1	39597.4	126323	82213.7	222439	31700.5	38565.9	41678.6	144670	174113	146099	75469.3
159	12C	M357T406	[298][M]-	357.119	406.5	357.113	357.119	401.1	407.46	23	363.135	363.142										49628.3	57261.4	50108.7	104454	41869.4	38986.4	24666.9	34654.1	40526.1	47468.3	49347.7	50800.9	38609.5	29843.1	35364.6	45743.6	45653.1	35466.8	45512	43938.2	55050.7	41659.9	45061.5	34191.9	118311	106722	90635.2	48891.3
648	12C	M625T1087	[771][M]-	625.295	1087.44	625.294	625.295	1086.06	1088.04	27	631.309	631.321										49500.3	37953.3	27072.2	51257.8	65453.2	29789.8	27002.7	64739.5	58942.2	52437.9	41773	32389.6	8174.72	11979	13993.3	8576.61	22199.3	16905.6	16653.1	14261	24207.7	13708.6	18357.1	16566	14601.4	53328.3	91082	73975.8
301	12C	M677T543	[847][M+2]-	677.198	542.85	677.19	677.2	539.76	543.54	22	683.211	683.225										48765.4	68561.9	55318.1	52539.6	62859.5	49511.4	85286.5	64761.5	68020.6	53096.7	39935.2	65329.9	3173.34	2826.77	2283.96	2935.17	3621.81	3750.76	3485.5	3509.27	3971.51	3633.57	3617.43	3708.17	62365.1	42718.3	40708.4	9624.67
385	12C	M319T599	[205][M]-	319.079	598.74	319.077	319.082	597.6	599.16	35	325.096	325.102										48700.9	47812.9	52882.1	36140.4	42165.5	33737.3	70190.8	72851.3	62359.8	45023.2	29773.2	53432.5	235494	241430	57027	113527	104251	151010	75394.2	136654	166485	53131.7	33259.9	31325.8	108164	197447	96050.4	45201.5
424	12C	M601T659	[732][M]-	601.177	659.34	601.177	601.177	658.38	660.54	24	607.191	607.203										48530.2	45206.3	47184	34581.4	35969.3	31649.6	48304.5	59724.7	49442.3	42185.9	39533.9	38164.9	5149.04	7342.87	9816.02	5800.62	8513.58	6346.58	7695.55	8604.38	11451.4	3072.89	3357.26	3734.64	52560.5	80467.1	83691.1	33966.8
114	12C	M786T347	NA	786.21	346.86	786.208	786.211	345.48	347.28	17	792.222	792.238										47049.5	55466	48573.8	40089.8	50532.4	37687.9	66645	44427.6	45620.5	42301.7	29944.8	46275.2	1120.73	1063.65	1086.27	982.668	1429.65	1129.53	1427.29	1186.12	1327.82	1424.96	1155.63	1185.11	29778.3	45794.2	46235.6	17605.4
478	12C	M413T719	NA	413.109	719.34	413.108	413.109	710.22	720.36	22	419.125	419.133										46427.6	27460.5	46901.9	31465.4	52591.5	21446.8	42073.4	33297.2	48310.3	34418.5	18615.7	17060.9	2602.47	2497.73	2300.89	2584.58	3783.23	3092.96	3300.08	2860.08	2871.13	2861.33	3133.09	2777.48	165129	304851	284016	30799.9
657	12C	M332T1089	[240][M+1]-	332.034	1088.82	332.031	332.035	1086.66	1098	30	338.051	338.058										46260.9	47564.1	36728.5	35330	36314.4	37889.2	34667.2	27534.5	33401.3	39675.5	49463.7	44917.4	2244.03	2679.09	3960.7	2630.22	4549.33	4277.62	3171.49	3864.33	4601.23	2766.72	4172.11	3753.38	1970.83	5515.09	9812.43	10449.6
273	12C	M190T521	NA	190.051	520.92	190.05	190.051	519.48	522.3	21	196.069	196.073										45905.7	61411.8	46137.3	84148.3	87927	65513.7	77924.9	34460.6	60905.5	48908.1	45910.3	72793.5	4172.13	3996.76	6540.53	3497.59	4937.2	3876.68	3371.57	5443.19	3964.18	3653.25	3648.66	3309.46	76904.4	124838	161899	24558.4
124	12C	M529T356	[611][M]-	529.182	356.22	529.178	529.183	356.04	356.82	12	535.197	535.208										44436.8	70077.9	63525.8	34203.3	64289	52977.7	23666.7	22821.9	49018.2	50350.1	37432.1	178547	2145.86	2667.51	1753.19	1539.7	2039.45	2223.15	1699.47	1604.3	2109.78	2131.67	2328.38	2001.73	37399	13380.7	14903.7	3184.44
97	12C	M861T337	[1060][M+1]-	861.249	336.96	861.249	861.25	336.12	338.52	24	867.261	867.278										44270.6	54669.8	51880.9	30019	35196.3	32568.6	52062	46275.7	37133.4	49623.6	39385.9	38472.4	1491.03	1777.28	1424.75	1508.89	1999.14	1927.8	1941.61	2121.07	2495.67	4948.68	2121.37	2347.57	62657.3	75619.6	90430.9	50969.9
147	12C	M619T391	NA	619.133	390.6	619.123	619.134	379.44	390.96	13	625.147	625.16										44023.2	65408.8	70622.1	43722.2	64791.4	51156.1	65941	23924.3	33921.3	36677	37916.9	50759.5	1824.69	130.072	1725.31	1951.73	2077.76	2016.87	1885.16	1933.12	1841.77	1849.14	1999.18	1679.41	15144.1	13584	13271.8	4763.85
138	13C_6	M715T380	NA	715.182	379.86	715.181	715.185	379.26	383.64	7	721.195	721.209										2974.2	2662.11	2981.19	39346.5	77152.6	48831.4	2543.31	2824.8	2735.56	125214	272334	338115	2418.34	3013.79	1952.89	2455.07	2652.13	2429.62	2242.73	3197.17	2791.72	2122.99	2240.18	2298.5	6492.44	4339.89	4485.04	13511.9
284	13C_6	M569T532	NA	569.16	532.23	569.16	569.161	529.86	533.22	12	575.175	575.186										1910.91	1677.68	1895.11	96752.7	100602	49332.2	1689.55	2397.05	1968.68	243829	186190	82968.6	2377.95	2313.78	2178.98	14178.1	13118.1	16389.8	2777.74	2510.86	2827.29	10386.9	11859.9	7174.87	3780.86	3494.86	3904.92	21538.3
618	12C	M421T1075	[404][M+2]-	421.088	1074.96	421.084	421.088	1073.94	1075.92	33	427.103	427.112										43473.7	13093.9	91382.5	14304.8	25913.9	34901.8	17736.8	36881.8	39834.4	70076	42927.5	87991.5	124374	86474.2	28112.8	29954.2	33957.4	35330.4	100279	95564	88955	15301	11697.6	10284.9	7066.57	12260.5	8842.75	4990.62
244	12C	M340T496	NA	340.104	496.26	340.103	340.104	495.24	501.94	35	346.12	346.127										43231.4	32477	34224.5	38358.8	44447.7	48240.3	103001	81552.5	87630.6	30862.9	35735.7	45155.3	11835.9	15452.3	32547.4	10335.1	19930.7	28116.7	22163.7	15964.4	20386.1	17977.3	18646.7	25993.7	163826	109627	152034	47099.2
110	12C	M738T346	[953][M]-	738.216	345.9	738.213	738.218	343.92	346.68	24	744.228	744.243										41580.9	68473.4	54815.1	49660.7	52383.5	47108.8	48080.1	39157.5	57722.1	54507.7	38875	47791.8	1435.22	1732.64	3109.26	2912.66	2121.97	1733.36	2607.58	1971.65	1857.53	2501.46	1570.44	1352.35	39733.4	87827.7	99068.1	85031.3
546	12C	M528T938	[608][M+1]-	528.175	937.5	528.175	528.176	934.08	940.44	31	534.19	534.201										40668.6	47116.6	33782.4	102918	24314.5	8534.26	148175	25471.8	29086.2	48109.5	50854	4102.37	3515.66	2914.17	2919.93	3343.93	3762.55	3327.88	3177.18	3115.67	3005.65	3366.92	3491.8	2965.07	50972.9	22445.6	51003.9	9410.46
528	12C	M685T881	[870][M]-	685.198	881.46	685.198	685.198	880.08	886.2	36	691.211	691.225										39876	49793.5	44818.4	29046.8	31549	29773.6	56874.9	49409.6	36943.9	32235.2	30681.9	38100.7	175991	176049	133855	94492.5	110670	127145	119698	144766	207416	135215	144079	127228	26815.3	69381.6	54440.6	41719.2
27	12C	M344T177	NA	344.135	177.24	344.134	344.135	172.68	180.18	33	350.152	350.159										39244.1	19084.7	41487.3	29210.7	20483.9	17543.1	33546.4	87352.6	125311	25643	15956.4	14213.5	156488	144411	137077	12697.3	17671.2	13600.6	9986.6	19675.7	19411.7	24620.2	18444.1	928.86	236444	348830	138241	19068.8
222	12C	M677T477	[848][M+2]-	677.195	477.48	677.194	677.199	474	478.98	22	683.209	683.222										39091.9	49362.1	19461.7	57823.6	43657.1	54156.4	96549	125544	74720	40354.1	27713.1	20282.1	1874	1472.27	2900.41	2480.52	3188.64	3283.15	2699.81	3202.86	2694.26	2812.58	2260.1	1795.39	89763.7	145567	112959	10342
152	12C	M325T400	NA	325.093	399.77	325.09	325.093	398.1	400.5	14	331.109	331.116										38727.5	39813.6	54608.4	24693.7	33879.9	43151	55935.5	83838.9	44013.9	47566.6	38731.9	69581.8	259945	74728.3	148348	80400.6	212821	63257.9	115686	71363.4	50776.7	134836	31812	22767.5	1.09585e+06	2.97829e+06	1.63353e+06	520618
305	12C	M632T546	NA	632.21	545.94	632.209	632.211	545.52	547.5	26	638.224	638.237										38023	16215.1	57620.8	7196.7	11138.6	12100.4	14312.7	23053.4	25327.2	18509	23191	23260.7	1595.98	3720.22	5185.04	2544.29	4526.18	4608.11	9635.91	3755.12	7356.17	2843.41	2245.3	5368.88	35512.6	32876.3	22778	8961.31
271	12C	M373T520	[319][M+2]-	373.104	519.72	373.103	373.112	518.52	520.32	22	379.12	379.128										37925	50208.5	40493.7	195746	186177	244130	51983.1	56888.3	40108.7	481233	379337	538676	46617.5	49739	40603.6	76591.5	19801.3	102122	37607.5	44281.4	48898.4	31724.2	26799.4	22137.2	86673.6	77855	68993.3	922709
168	12C	M563T434	NA	563.14	434.28	563.137	563.141	433.68	434.88	11	569.154	569.166		12C compound only	Apigenin 6-C-pentosyl-8-C-hexosyl	13C6 labeled feature was not targeted for MS/MS or was below level of detection	13C6 labeled feature was not targeted for MS/MS or was below level of detection	563.1376 (56.18); 473.106 (2.3); 443.0943 (2.87); 383.0736 (6.75); 365.0635 (1.47); 353.063 (10.1); 325.0671 (1.36); 297.0737 (1.23)				1.13657e+06	1.38777e+06	1.2023e+06	683259	1.26524e+06	1.23448e+06	1.47241e+06	1.21197e+06	1.16378e+06	698992	1.21624e+06	678283	11022.2	7722.24	5483.41	3730.55	4470.02	4234.42	6288.47	8952.23	6531.88	172223	5293.52	9742.6	14720.1	6371.3	9841.02	40095
284	12C	M563T532	[651][M]-	563.141	532.41	563.14	563.141	529.86	533.22	30	569.155	569.166		12C compound only	Apigenin 6-C-pentosyl-8-C-hexosyl	13C6 labeled feature was not targeted for MS/MS or was below level of detection	13C6 labeled feature was not targeted for MS/MS or was below level of detection					6.06736e+06	7.04186e+06	6.12981e+06	7.21392e+06	6.29963e+06	5.49481e+06	6.95872e+06	6.00396e+06	5.25097e+06	6.40682e+06	5.74534e+06	5.73651e+06	127156	83664.4	65417.1	84891.7	91902.6	103922	94526.1	90265.2	66131.5	401483	97731.9	79287.8	139342	104859	186289	226557
552	12C	M236T938	NA	236.071	937.68	236.071	236.072	934.5	940.68	25	242.089	242.094										37595	40593.4	34365.5	59300.5	35250.1	31960.7	33128	15547.4	48449.4	39091.2	39702.4	14257.9	2572.29	2308.47	2429.73	2434.63	2714.53	2548.9	2706.23	2461.9	2543.48	2335.39	2585.76	2143.03	63131.5	26262.9	30275.2	16674.2
122	12C	M737T352	[949][M]-	737.238	352.44	737.235	737.24	351.42	352.62	14	743.25	743.265										37576	39157.9	30230.8	27168.2	30271.6	46378.6	32432.9	26167.9	42579.4	30558.2	28697.6	95478.6	807.655	935.913	1177.84	1356.95	1375.75	1114.49	1221.81	1115.28	1016.78	1034.29	989.213	956.936	3225.91	2530.93	4878.06	2476.22
646	12C	M709T1087	[904][M]-	709.186	1087.26	709.185	709.187	1085.46	1087.68	21	715.198	715.213										37108.1	13606.7	66559.5	8586.45	21983	27600.2	19451.1	22234.5	35858.3	42076	32867.9	61341.6	1751.68	2014.93	1622.39	1299.43	1454.4	1392.07	2143.22	1392.81	2336.4	1249.74	1208.36	1199.14	1789.7	4123.03	3189.84	2614.53
571	12C	M934T1022	[1107][M]-	934.35	1022.28	934.349	934.351	1021.5	1023.3	24	940.361	940.38										37025.7	21901.9	53214.5	27510	27859.6	24121.3	15339.5	18486.7	23349.9	17929	26369.8	42464.5	1007.95	1045.88	1079.71	1186.12	1218.61	1337.2	1213.58	1023.78	1177.77	1744.3	1290.72	1223.01	28438.2	14478.6	21838.5	15795.7
286	12C	M461T533	[497][M]-	461.166	532.8	461.165	461.166	532.2	534.42	25	467.182	467.191										36862.9	41943.9	32614.9	55237.6	68950.5	60465.2	61255.6	67611.2	58431.5	23028.5	30845	59629.4	95362.1	105182	67108.7	26829.8	25631.1	12593.6	17144.5	28510	18440.7	17079.8	13031.5	10806.2	25587.3	19945.9	22971.5	6959.53
659	12C	M380T1089	NA	380.071	1088.82	380.07	380.072	1087.08	1089.66	28	386.087	386.095										35876.4	33659.4	30944.4	27909.5	27614	31943.7	59974.7	44249.5	57249.7	34612.8	48515.4	43707.1	2378.4	2558.15	3385.62	2590.24	3587.97	3097.65	2837.79	2446.43	3405.4	3471.53	2774.89	3540.33	1955.78	8759.47	13724	8785.24
315	12C	M145T549	NA	145.029	549	145.027	145.029	548.7	549.72	8	151.048	151.051										35809.4	34768.1	39125.6	30286.5	33109.8	31681.8	35077.6	41088.5	36857.4	34476.8	28207.3	40037.4	41548.1	43991.8	33886.5	21877.2	22763.3	25844.9	31240.6	30359.7	20871.5	34502.1	43231.8	13836.4	31813.9	44752.5	19419	15357.2
148	12C	M877T392	NA	877.235	391.74	877.234	877.236	388.38	399.39	53	883.247	883.264										35721.5	24639.9	19656.4	14023.6	17843.2	20030.1	21602.3	26522.1	24254.4	18029	25357.9	27301.2	1705.85	7092.23	6436.64	3449.94	17958.3	10275.7	13626	6554.73	14140.4	33935.6	19423	6535.84	137359	55074.8	43832.5	25520.9
117	12C	M648T349	[803][M]-	648.214	348.84	648.21	648.215	346.68	350.64	23	654.227	654.24										35427.6	107724	15719.3	80482.6	109706	67366.7	60755.2	46031.4	38453.1	28348.4	14654.8	14958	1022.43	1008.05	1206.61	1275	2243.5	1482.45	1413.46	1250.75	1808.85	7921.88	1699.62	1142.06	265772	238336	210707	325347
190	12C	M708T448	NA	708.176	447.6	708.174	708.179	445.8	447.78	22	714.189	714.203										35077.9	24733.2	34156.5	23971.3	28615.8	22303.3	32327.7	38277.1	46173	31278.2	35902.7	26210.6	5608.8	7404.49	7080.66	4250.04	7965.1	6436.96	7091.38	5594.95	7318.76	5066.79	3822.96	5530.72	82248.7	61720.7	166493	34339.7
224	13C_6	M681T477	NA	681.211	477.36	681.21	681.212	476.4	477.78	12	687.224	687.238										4489.33	6013.32	17586.5	95690.8	86268.9	83669.1	4467.58	4375.18	3876.66	512700	343848	184325	1466.16	1208.11	1456.91	1596.7	1849.62	1688.21	1470.45	1679.86	1815.74	2179.73	1581.14	1627.04	11061.2	8031.62	7290.74	431957
165	12C	M325T426	NA	325.092	425.52	325.092	325.093	425.16	426.36	10	331.109	331.116										34321.5	32028.9	42636.1	23186.9	26819.1	30765.5	38795.3	37250.3	36757.1	37881.4	30706	51610.9	138498	34663.9	42574.6	32863	69780.1	40060.7	34540.2	25063.2	23033.3	32412.7	17002.7	12945.7	386542	493437	256720	139851
635	13C_12	M463T1085_1	NA	463.139	1085.1	463.138	463.139	1084.5	1085.7	5	469.154	469.163										34051.1	61936	18014.1	51108.2	47579.3	28070.4	31389.3	44821.7	27295.2	24191.7	47617.9	23513.6	36829.3	27286.7	32866.3	38955.6	57319.1	23864.6	22240.6	27542.4	24939.6	46766.2	68599.6	38399.9	2185.04	2168.14	2327.27	4240.87
368	12C	M563T583	NA	563.133	582.66	563.124	563.134	574.14	584.28	20	569.148	569.159										33913.2	36435.7	31246.6	30593	31269.6	29934.2	37547.2	37308.2	30777.3	33583.3	31609.3	31428	20165.1	25447.4	35626.1	10631.2	42242.6	30412	40415	12306.5	16189.5	23649.9	27794.2	31261.9	134613	160325	163034	150612
116	12C	M830T348	[1036][M+1]-	830.252	348.15	830.247	830.254	342.9	348.66	22	836.264	836.281										33620.7	25442.7	30042.8	26188.6	29877.3	21153.4	34691.6	43398.7	30373	19057.8	22526.4	23403.4	763.817	909.822	904.502	876.176	1171.8	942.387	1184.24	984.996	978.825	1462.63	1018.22	1003.75	16793.6	19231.7	27691.1	24766.1
414	12C	M516T650	NA	516.151	649.71	516.15	516.159	645.84	657	26	522.166	522.176										33568.7	89515.9	90190.5	41813.7	101257	38597.2	203122	19474.9	48412.7	29802.4	28155.6	39805.9	6538.89	5623.2	5479.46	6449.52	7506.29	7285.77	5802.7	5381.34	6590.93	4383.45	6620.43	6663.25	1.11277e+06	139297	355279	8911.8
203	12C	M665T455	NA	665.169	454.65	665.168	665.171	453.96	455.16	14	671.183	671.196										33372	62701.9	75631.8	26610.8	58841.5	19626.8	77628.2	19281.8	42910.2	28938.5	30355.9	47727	1605.09	1661.55	1631.08	1606.54	2226.92	1692.99	1600.39	1674.65	1778.87	1750.3	1726.59	1535.94	139141	41255.6	125830	5198.53
354	12C	M683T568	[861][M]-	683.182	568.38	683.182	683.183	567.6	568.98	24	689.196	689.209										32857.2	24554	31520	23229.6	22608.3	21293.1	35479	35758.2	34957.6	23587	19804.2	15879.9	4297.02	3650.84	3701.18	3793.58	4887.87	3869.1	5086.8	4452.22	3845.89	4745.38	4897.4	2969.24	48867.6	55914.9	61146.1	29335.2
308	12C	M944T547	[1115][M]-	944.282	547.32	944.278	944.282	547.14	547.74	24	950.292	950.311										32755.5	41313.7	32790.2	37484.9	41954.6	36631.7	49025.4	61400.8	38164.4	44229.8	41041.2	28499.8	1128.51	1311.28	1010.54	1164.61	1563.41	1421.72	1055.04	1421.19	1148.58	1466.58	943.836	1065.19	70248.2	85154.7	160618	30054.1
55	12C	M786T261	[997][M]-	786.245	261.335	786.245	786.246	260.28	262.86	36	792.258	792.274										32018.8	30147.6	24452.5	31149.5	40826.5	29092	29422.5	44657.2	24991.8	34023.9	28389	31894.1	8684.48	13933.2	22337.3	9590.35	28847.2	17464.7	21182.5	21056.1	16955.3	19000.4	27633	20616.2	121623	134514	245041	135848
281	12C	M491T528	[558][M]-	491.119	527.82	491.119	491.12	526.68	528.24	20	497.134	497.144										31826.3	298027	143307	82587.7	378781	63187	183961	16330.1	31061.8	184398	50615.1	97287.1	3249.93	3532.46	3297.28	3391.34	4498.08	4219.35	4088.37	5955.48	4294.75	3935.99	4452.61	4912.02	69949.2	33762.6	195852	32684.1
225	12C	M679T478	NA	679.205	477.6	679.204	679.207	474.6	478.38	14	685.219	685.232										31822.6	48612	22245.6	22615	52891.3	22007.6	42565.1	71067.9	37186.9	33004	27108.3	22414.3	6547.93	5537.58	2943.84	4465.24	4150.32	5548.8	4592.39	4695.81	8312.73	3808.79	4035.21	4340.81	112138	69883.8	84247.8	26297.9
92	12C	M787T333	[996][M+1]-	787.213	333.18	787.212	787.214	332.16	334.74	20	793.225	793.241										31426.2	44253.1	31549	42398.9	37779.6	41951.2	53589.8	39997.5	45859	27865.6	25436.8	31063.1	2055.78	1970.22	1313.08	1781.64	2003.82	2360.98	2501.11	2030.89	3848.39	2236.97	1989.25	2618.24	30604.7	56944.2	44485.5	21720.6
617	12C	M420T1075	[404][M+1]-	420.093	1074.96	420.09	420.094	1073.94	1075.74	33	426.109	426.117										31262.8	9946.23	64794.4	9584.94	19771.5	26149.3	13625.8	24787.6	26960	50862.8	31168.2	63481.9	87064.5	60595.9	19402.9	21478.9	23642.1	24650.8	71161.9	67852.6	63455.4	10646.2	7812.81	7378	5215.84	8353.19	5714.63	3735.14
182	12C	M391T438	NA	391.08	438.24	391.076	391.081	437.28	438.92	22	397.096	397.104										31097.6	31319.5	35732.1	21118.8	37512.8	34218.3	24969.8	28145.9	25359.7	36809.3	31622.7	35391.7	26379	30928.1	65961.8	23471.2	34326.5	20313	42700.8	19074.5	21178.3	36143	11835.2	9530.3	84347.6	144785	137622	53101.7
406	12C	M505T630	[575][M]-	505.134	629.58	505.132	505.135	621	630.36	26	511.149	511.159										31092	62153.7	26034.1	29336.1	55516.2	21306.9	37938.7	35774	33689	45586	18851	23325.7	20098.7	19824.8	83590.3	26468.3	16924.6	13275.9	35592.9	52740.2	35365	12307	8830.72	13254.5	241036	365121	319910	132192
107	12C	M946T341	[1116][M+1]-	946.302	341.34	946.299	946.302	334.98	343.55	27	952.312	952.331										31089.5	20426.6	18080.7	12729.6	20385	18004	33003.3	28529.4	20712.8	17478	13295	27677.5	1472.4	1420.35	1402.9	1423.13	1708.65	1525.95	1438.51	1470.73	1479.73	1446.74	1391.47	1432.17	8004.87	16023.9	24839.1	11254.6
226	12C	M890T478	[1079][M+1]-	890.279	477.78	890.278	890.279	476.82	479.4	20	896.29	896.308										30742.6	24915.1	19100.5	17944.1	14131.6	14501.8	34722.4	39049.3	29950	20628.7	16413.8	11488.7	1206.12	1056.74	1160.81	1136.66	1294.71	1380.73	1272.95	1215.29	1677.35	1070.5	1210.35	1123.06	18899.1	18622.3	21432.3	5604.86
504	12C	M209T794		209.082	794.46	209.082	209.082	793.86	796.02	15	215.1	215.104										30488.6	29312.5	24233.5	24364.6	27304.4	21977.7	40544.4	45756.5	44715.7	19228.8	24340.1	25285.3	1954.43	2154.76	1801.01	1806.76	2201.91	1796.49	1672.55	1682.93	1863.84	1983.81	1755.75	1718.76	32336.9	28727.4	17629.7	3898.4
189	12C	M372T441	[320][M+1]-	372.101	441.24	372.096	372.102	431.88	442.02	31	378.118	378.125										29842.6	34011.7	22913.9	27722.7	32881.5	26566.6	31648.2	28755.6	30659	24643.9	25127.7	25564.5	29874.2	28020.8	20226.8	22106.6	21936.4	20998.1	23244.4	360.252	26074.6	25123	23712.3	20480.1	74332.8	68026.2	48274.3	22998.8
621	12C	M497T1075	[568][M]-	497.106	1075.14	497.103	497.107	1074.54	1075.92	31	503.121	503.131										29438.1	15410.2	81265.3	11706.6	13898	23314	21183.9	39972.7	40698	55154.5	30699.2	85028	207983	134903	40559.5	46545.1	49278.8	49717.1	135503	120124	113651	19003.7	13738.8	11588.8	17093.2	22513.2	12599.9	4881.78
539	12C	M936T911	[1109][M]-	936.366	910.68	936.366	936.367	903.9	912.66	23	942.377	942.396										29434	15799.9	52396.3	22073.9	24411.6	23614.3	15792.1	10485.4	16452.4	7289.35	19053.4	29341.8	1176.75	1221.94	1286.87	1190.99	1258.24	1243.25	1249.21	1118.03	1542.69	1286.12	1363.7	1094.49	53946.2	10350.3	28942.3	8380.06
238	12C	M563T492	[652][M]-	563.141	491.7	563.14	563.142	490.68	493.5	26	569.155	569.167		12C compound only	Apigenin 6-C-pentosyl-8-C-hexosyl	13C6 labeled feature was not targeted for MS/MS or was below level of detection	13C6 labeled feature was not targeted for MS/MS or was below level of detection					1.04047e+06	1.02621e+06	974378	862542	969713	866592	956732	1.08017e+06	961857	1.00032e+06	950420	822113	14013	3466.7	8112.05	21673.7	28091.6	26016.6	19958.7	18684.9	21272.9	40942.4	25607.2	19222.9	52388.5	39020.8	39547.8	55667.6
390	12C	M565T604	[660][M]-	565.191	603.54	565.189	565.192	602.52	613.26	39	571.205	571.216		12C compound only	G(8–O–4) caffeoyl hexose (formate adduct)	13C6 labeled feature was not targeted for MS/MS or was below level of detection	13C6 labeled feature was not targeted for MS/MS or was below level of detection	565.1912 (2.96); 519.1861 (7.21); 501.1756 (7.41); 489.1749 (2.23); 447.0928 (2.26); 357.1329 (1.33); 339.122 (5.5); 179.0558 (8); 161.0452 (1.98); 119.0348 (4.93); 89.0244 (11.08);				790879	588351	703412	390064	367165	372255	676429	718883	771145	524662	545689	419285	37456.5	36637.6	10854.5	13997.7	14464	41888.5	47067.9	21134.1	45642.5	22927.6	34144.4	59000.8	357273	343827	316350	175854
413	12C	M449T648	NA	449.109	648.42	449.101	449.117	638.28	651.3	25	455.125	455.134										28767.7	39363.7	33065.4	43235.9	45232	39151.9	50994.7	31916	28477.5	40905.9	33174.5	37581.5	29908.7	20792.8	12823	27459.9	22549.1	60583.1	87643.9	23449.7	26712.7	56472.5	80751.5	28845.2	28760.8	29510.6	33990.7	123371
162	12C	M472T412	NA	472.121	412.44	472.12	472.125	412.02	413.4	9	478.137	478.146										28743.7	33336.1	18820.9	16445.3	23174.7	11595.1	27057.5	21358.9	19541.8	22555.5	19797.3	12037.9	3225.58	2915.76	2696.11	3310.68	3928.43	3557.48	3828.29	3620.85	3661.35	3680.78	3336.08	3471.84	20669.7	10552.7	18258.9	21376.3
174	12C	M175T438	NA	175.04	438.24	175.035	175.04	437.04	440.22	23	181.058	181.062										28588.9	30642.8	41333.2	16051	36300.7	31224	23180.8	44993.7	27144.8	34020.9	33465.1	43619.3	30522.7	42677.7	94717.6	37868.6	80356	33089.5	67303.3	23257.1	32117.4	58403.4	14423.3	8445.28	578633	784912	587530	236053
347	12C	M479T564	[539][M]-	479.214	563.82	479.214	479.214	561.84	564.42	23	485.229	485.239										28031.6	18784.9	21811.8	25603.1	21215.4	15156.9	21806.5	45101.6	30205.2	27697.7	23668.6	17827	8342.87	8329.16	9856.17	10462.7	17911.8	11152.7	11999.4	12345.1	13774.3	13778.5	11780.5	12286.4	32657.2	48268.4	30583.5	16675.7
592	12C	M820T1063	[1024][M+1]-	820.238	1063.49	820.237	820.239	1057.44	1065.18	46	826.25	826.266										28001.4	16398.9	32628	25996.9	31107.2	16480.7	33581.1	33026.2	26054.1	22224.4	15368	21468.3	306131	305494	201669	87733.1	162891	167015	215426	231438	383051	76673.3	113233	97108.5	98827.8	281353	282315	107295
558	12C	M326T939		326.078	939.06	326.078	326.078	937.68	941.46	23	332.095	332.101										27958.2	85698.7	60741.6	47627.7	39597.2	49274.9	124744	61160.8	94749.2	50333.8	93148.5	30183.2	3399.6	3356.56	3189.65	3381.89	3641.57	3671.82	3103.97	2923.24	3549.75	3182.83	3674.86	3509.83	29585.3	51995.7	55742.5	23252.4
310	12C	M237T548	[88][M]-	237.076	548.4	237.073	237.077	546.9	549.72	33	243.093	243.098										27802.7	18279.6	42825.9	32015.8	42383.4	39170	18166.4	33752	32294.5	38945.7	19905.3	60737.4	412848	417680	359172	225170	175137	254070	273570	251236	506940	351711	394779	113854	164076	344960	78419.1	84399.7
306	12C	M717T546	NA	717.26	546.12	717.259	717.26	545.94	546.54	12	723.272	723.287										27186.1	31520	26152.6	23466.5	26997.9	19643.7	36171.4	32671.2	21964	25540.4	19548.3	20096.2	1469.08	1194.56	1149.64	1393.43	1628.62	1667.89	1224.56	1297.17	1484.88	1321.27	1399.96	1302.34	5798.57	5008.6	5334.08	3637.27
269	13C_6	M377T519	NA	377.119	519.48	377.118	377.119	518.34	519.72	9	383.135	383.143										8024.57	7885.05	7554.19	7158.51	7693.25	6607.18	6261.64	7108.95	6499.4	582724	652560	333628	7439.47	7540.2	7592.27	692029	719420	647410	8137.58	7483.27	8924.54	8258.94	7843.81	7000.63	6943.61	7802.3	5899.36	1.26957e+06
219	13C_6	M344T476	NA	344.112	475.62	344.111	344.114	474.24	475.98	9	350.129	350.136										1960.49	2036.23	1994.49	40085.1	25613.4	31480.4	2083.69	2154.63	2097.34	151543	180040	144835	2449.26	2496.09	2423.91	7900.4	9229.11	10072.4	3136.34	2701.06	3242.75	9731.85	9049.92	11840.6	4007.19	3116.5	3385.54	707355
396	12C	M516T621	NA	516.151	621	516.15	516.151	620.4	621.42	23	522.165	522.176										26590.9	80169.3	74622.6	40241.2	83125.3	34622.8	177944	17368.9	39599.8	28713.9	26015.1	30969.3	2055.06	1774.46	1847.16	1784.3	2488.36	2063.41	2029.7	2121.65	2011.97	2079.46	2178.32	2023.24	1.00621e+06	127137	325012	10467.2
156	12C	M735T404	[947][M]-	735.213	403.77	735.21	735.215	401.7	405.3	18	741.226	741.24										25876.7	5895.45	13560.3	3852.65	4409.76	4907.43	20185.6	50841.6	35259.2	15046	12128.7	16599.7	10387.2	21491.3	8405.73	5213.08	5995.23	6959.82	4111.77	3378.05	4844.87	2475.23	2166.89	2416.73	88647.9	170625	126867	12332.8
643	12C	M415T1086	[388][M+2]-	415.13	1085.7	415.129	415.131	1084.08	1092.42	28	421.146	421.154										25852.6	9025.54	57490.1	10105.9	22333.2	25954.5	15139.5	21880.7	27577.1	43849.1	22284.4	46320.1	30989.2	24066.3	11250.3	9011.89	7758.01	6512.16	19497.2	12051.3	24640.1	6292.85	4900.7	4366.21	8932.2	19233.4	8904.93	5595.61
248	12C	M430T515	NA	430.099	515.16	430.098	430.104	514.32	518.34	17	436.114	436.123										25816.2	18935.5	24844.4	20624.8	17137.6	27015.6	27587.1	32818.8	13853.4	16819.2	17625.7	20824.6	3865.08	4693.12	4569.83	4890.38	4388.29	4586.62	4428.26	4977.31	4340.31	3616.56	3344.34	4199.96	23850.4	27935.6	27300.9	8253.6
83	12C	M345T317	NA	345.119	317.28	345.119	345.12	315.9	318.66	30	351.136	351.143										25459.9	22467.3	25071.7	18262.9	19631.3	14685.2	23397.5	25008.1	27218.2	23518.8	17297.5	24589.4	15080.3	12416.4	16520.9	20809.2	19249.5	15856	95897.2	118942	111735	13703.8	12668.3	13590.9	71073.5	38972.3	36193.6	27140.1
62	12C	M340T287	NA	340.104	287.28	340.103	340.105	279.54	290.88	44	346.121	346.128										25407.6	20121.4	24488.9	24627.6	22139.8	17731.8	25515.3	30274.5	24217.3	27974.6	24640.8	21700.8	5946.55	7486.23	7539.79	11646.4	5036.36	9631.25	9689.29	8250.53	10170.6	9584.89	10495	8216.84	87066.9	138799	88440	74219.6
405	12C	M705T629	NA	705.167	628.65	705.166	705.167	627.96	629.16	16	711.18	711.194										25290.1	52989.2	42772.9	22150.1	27862.4	24754.7	60158.7	38374.9	40288.1	25041.4	28140.9	27675.6	1267.23	1159.29	1282.65	1487.5	1727.44	1418.11	1431.42	1375.68	1372.66	1263.24	1315.67	1620.83	38418.4	36492.9	33610.9	7336.79
96	12C	M873T335	[1071][M+1]-	873.256	334.86	873.255	873.256	334.38	336.72	24	879.267	879.285										25032.5	18677.5	19306.9	24810.1	22662.4	20330.5	20042.5	29427.9	29290	27127.3	19433.4	16130.6	1128.07	1169.92	1220.01	1374.16	1675.11	1570.66	1577.17	1305.11	1538.54	3473.99	1563.07	1291.45	20981.3	26364.2	33114.5	23255.6
268	12C	M744T519	[964][M+1]-	744.207	519.48	744.206	744.211	518.52	520.08	33	750.22	750.235										25025.9	36735.6	24832.7	27878.3	38553.9	23545.8	41552.4	51713.7	32666.4	20676.5	17311	20560.3	45538.2	39001.6	25667.8	18574.4	16838.5	14123.7	25040.7	42883.9	33657.2	27025.2	23697	18744.7	78200.2	79472	52989.6	15893.7
438	12C	M408T690	NA	408.16	689.58	408.159	408.16	688.38	690.12	35	414.176	414.184										24950.8	22712.4	18899.5	29017.4	25792.1	22807	27882.6	33185.7	29806.4	33567	26171.4	22041.7	5307.4	6902.49	8327.65	7545.98	19913.6	12246.7	13098.4	10779.2	13468.3	19269	19119.3	15341.5	74450.9	69797.4	56121.6	49644
230	12C	M250T479	NA	250.072	478.98	250.067	250.072	475.98	486.72	15	256.09	256.095										24947.4	6702.91	8760.06	5413.67	4600.76	6049.14	18767.4	20259.6	47068.2	6148.21	7664.79	27287.1	320719	407602	1.47796e+06	1.47446e+06	424041	27800.2	377726	1.02796e+06	31348.1	36381.7	28675	16980.7	172121	434942	563393	32106.2
636	12C	M476T1085	[527][M]-	476.119	1085.1	476.119	476.12	1084.26	1086.84	35	482.135	482.144										24564.1	8964.45	63394	11709.1	24061.4	32363.8	20139.8	31267.9	38969.8	49940.8	28498	52280.2	43218	37446.4	20195.3	11544.9	8217.76	9076.91	26090.8	17768.6	25399.6	8845.64	6006.13	5816.59	9916.51	19643.3	9158.47	4786.19
217	12C	M713T473	[911][M]-	713.228	472.8	713.227	713.23	471.42	474	22	719.241	719.256										23950.8	20481.4	14679.9	35530.3	31580.8	19778.6	28000.4	47873.6	22196.7	20272.1	19315.2	9519.22	2721.21	2473.43	2083.6	2557.07	2496.08	2710.31	2500.94	2776.59	3295.61	2059.03	2274.21	2634.17	62673.3	79742.9	76333.3	21578.1
24	12C	M506T176	[578][M]-	506.187	176.48	506.187	506.188	173.46	178.98	35	512.202	512.213										23698	26901.6	19510.7	32157.8	50538.4	31733.6	41567.6	52152	20531.6	9866.54	13084.6	17072	301194	317766	311803	23620.1	21840.9	27307.6	68591.3	40710.6	56639.3	50669.8	26954.5	2176.39	472871	589758	274722	43524.3
279	12C	M764T526	[981][M+1]-	764.42	526.08	764.419	764.421	523.08	528.06	35	770.433	770.448										23637.6	16273.4	17689	28184.8	22062.9	15680	18151.3	32782.9	26242.9	20579.5	17830.6	18351.3	3148.09	3558.42	3671.22	1881.19	2432.81	2471.09	4533.92	5503.83	5113.88	7004.27	5529.84	3856.51	35043.5	34294.2	31686.9	7851.65
296	12C	M610T536	[744][M+1]-	610.185	535.98	610.185	610.186	535.62	537.78	36	616.199	616.212										22813	22211.8	25577.9	23898.9	29841.8	26642.8	28498.4	41439.4	21156.1	29875.3	29619.5	18688.4	24046.3	26848.6	49684.5	27285.6	86913.8	44586.4	42574.1	34846.4	37454	35357.5	42086.6	59259.8	299101	240515	491390	222762
139	12C	M813T385	NA	813.245	385.2	813.243	813.245	384.24	386.82	13	819.257	819.273										22728.3	48651.5	48897.2	17583.5	35216.5	21782.7	37057.8	11564.8	26560.9	15717.8	15871.8	28603.9	1081.96	1086.5	1117.53	1082.71	1302.96	1263.39	1167.85	1142.5	1274.35	1155.52	1130.88	1154.95	17215.8	12343.1	21219.6	2773.96
572	12C	M202T1023		202.051	1023.21	202.051	202.051	1021.19	1023.9	24	208.069	208.073										22296.7	28251.5	34951.3	48297	46395.3	37389.4	49883.9	41284.3	43631.9	33772.6	46717.8	19706.2	1650.53	1546.91	1633.87	1794.51	2116.39	1752.82	1801.38	1706.31	1522.84	2461.88	1692.59	1687.69	93035.3	101617	56182.5	68367.6
408	13C_6	M901T637	NA	901.213	636.72	901.213	901.214	636.72	637.92	6	907.224	907.243										2604.01	2432.64	2935.69	50215.5	53222.9	39826.2	2712.99	2586.74	2500.65	251794	221807	103345	2147.75	2137.41	2210.61	1878.65	4001.14	3277.98	2028.06	2220.31	2293.19	2330.44	2011.3	2924.03	7957.84	5525.83	11061.1	5443.59
68	12C	M540T296	[629][M]-	540.257	296.31	540.256	540.257	294.84	297.78	36	546.271	546.282										21953	19154.9	14821.2	20685.2	19036.4	17109.6	17829.5	33856.5	29228.4	22104.7	24315.7	21391.7	179351	191924	258374	216706	222957	193465	227422	210527	245987	287852	326896	262127	64201.1	121731	62995.2	44047.9
8	12C	M600T172	[726][M+1]-	600.165	172.26	600.164	600.165	168.9	175.86	36	606.179	606.191										21626.4	22594.3	17744.2	20039	34330.7	10520.9	17589	19656.1	13988.7	25690.6	13958.2	11832.8	40493.3	32659.4	21079	28456.7	24830.8	36293.9	46495	58602.8	51490.5	90439.7	108966	92316.2	19699.6	19787.8	79968.7	118854
444	12C	M591T694	[701][M]-	591.172	694.205	591.171	591.173	692.94	694.82	36	597.186	597.198		12C compound only	Unknown	13C6 labeled feature was not targeted for MS/MS or was below level of detection	13C6 labeled feature was not targeted for MS/MS or was below level of detection	591.1707 (25.26); 531.15 (1.36); 489.1386 (1.17); 471.1285 (2.13); 447.1291 (5.56); 337.0925 (1.53); 295.082 (6.8); 193.0502 (3.39); 175.0395 (2.23); 151.0401 (15.43); 133.029 (4.3); 131.0498 (1.45); 107.05 (2.96);				51771.8	49204.6	58724.9	58783.6	75172.9	59315.3	53723.8	77678.6	50775.1	70279.3	59908.7	44002.5	33894.1	40625	91248.9	72754.4	157597	72560.6	127513	107163	78071.2	98274.6	86169.4	209612	1.14341e+06	900824	1.05601e+06	1.44707e+06
498	12C	M489T775	[552][M]-	489.14	774.6	489.14	489.14	774.36	778.14	25	495.155	495.165										21539.9	50494	25285.2	41731.4	56432.4	31052.6	54136.8	42377.1	18581.3	55966.3	34345.2	26611.6	5335.54	7436.28	44721	6879.52	9309.6	7458.21	14196.4	15965	12108.6	7276.66	5988.96	6057.12	41539.6	65476.3	89802.1	24659.6
170	12C	M669T435	[839][M]-	669.274	435.48	669.272	669.276	435.3	435.9	11	675.287	675.301										21262.3	9322.47	21806	6852.08	6848.43	7986.54	8993.79	21125.6	11917.4	14044.7	19400.9	20117	1628.45	2154.01	1645.34	1117.71	1295.53	1227.37	1139.3	1077.15	1598.58	1292.19	1144.36	1338.85	2943.14	2497.52	2998.72	2628.19
86	12C	M359T323	NA	359.099	323.46	359.095	359.101	322.26	324.84	24	365.116	365.123										21239.3	23381.1	28763.2	25509	26018.8	23381	34917	19375.7	22306.6	18921.2	24702	25586	66151.8	61563.6	55230.9	62235.8	118418	101389	85853.2	49570.4	81024.1	61803.3	46604.6	49065.2	200598	124620	176361	102592
403	12C	M218T624	NA	218.082	624	218.081	218.082	623.22	624.18	13	224.1	224.104										21188.6	13497.3	12371.6	16595.1	19478.9	13984	20558	16681.7	10676.5	16144.5	16217	12660	13202.1	11340.6	7306.84	8656.97	9808.99	12571.1	8433.87	7643.84	10469.8	7163.81	9770.55	9812.21	45531.2	103761	69604.4	11847.8
612	12C	M385T1075	[347][M+2]-	385.118	1074.54	385.115	385.12	1073.76	1075.74	23	391.135	391.142										21161.2	6525.42	50218.7	6427.93	12318.5	16281.2	10412.7	20905.6	22368.3	36668.3	20058.5	45482.8	73469.8	43944.9	10429	18769.4	21861.9	21571.1	51302.2	45293.8	46251	8842.44	6511.96	6300.72	6556.62	8840.3	6265.33	3934.4
373	12C	M603T587	NA	603.236	587.22	603.234	603.237	582.06	588.66	7	609.25	609.263										20978.9	15259.8	21434.7	12083.9	6603.24	12954.5	11875.6	15961.1	16104.8	5570.37	14800.9	13237.9	5943.33	5313.46	5061.1	5762.99	6101.63	6350.84	4601.7	4991.62	6130.68	5960.58	6509.55	6479.88	7316.44	5685.9	5678.19	21640.7
52	12C	M630T259	[775][M]-	630.202	258.66	630.2	630.205	248.94	260.04	46	636.215	636.228										20894.3	31058.7	22288.6	20915.5	31168.4	20985.9	20954.1	25301.6	15325.2	25544.6	20530.5	20853.3	18236.8	17119.2	19631.5	13399	35801.6	38913.8	28912.9	20214.6	23886.8	23575.7	28276.7	28989.6	112782	80154.2	209794	94952.5
635	12C	M451T1085	[474][M+2]-	451.099	1085.28	451.098	451.099	1083.9	1086.24	27	457.114	457.123										20471.5	6932.65	50696.4	10849.1	21886.2	25191.3	12276	17844.3	21622.3	43447.7	24385	40835.5	32264.3	28660.2	17505.2	10093.8	6008.57	6952.06	21651.1	13703	24888	7105.02	5658.61	5495.06	4584.72	9898.91	5347.6	3352.51
153	13C_6	M373T404	NA	373.123	403.77	373.118	373.124	398.52	407.64	20	379.139	379.147										4991.61	5139.86	4498.73	57813.5	47215.3	48397.9	4350.64	5191.77	4355.97	357495	294024	366752	7784.7	7577.59	7754.18	443244	637914	937121	9336.71	8251.23	8609.05	174943	117304	26503.7	5692.41	4362.69	5686.07	1.26611e+06
211	12C	M512T466	[586][M+1]-	512.098	465.96	512.097	512.099	464.7	466.68	24	518.113	518.124										20294.9	15718.7	7476.11	13867.5	10951.6	12848.2	29043.7	37251.8	37558.6	18748.1	19448.1	14018.9	1660.23	1545.41	1483.48	1739.3	4498.85	2164.76	2473.2	2171.14	1815.71	2772.01	2187.25	2057.06	128808	139182	116938	33768.8
332	12C	M164T561	[35][M+1]-	164.071	561.12	164.066	164.072	557.04	571.74	16	170.09	170.093										19908.2	20232.9	16274.2	15004	16674.9	13123.3	29946.9	37955.5	29593.1	1489.07	14820.5	1556.97	29249.7	28933	1483.58	14794.7	17935.1	12941.1	14457.2	16356.4	1301.38	16320.6	14814.1	13030.7	14588.2	168984	130519	19393.7
345	12C	M503T562	NA	503.113	561.84	503.113	503.114	561	562.44	12	509.128	509.138										19895.2	24020.3	35927	18905.5	33078.6	20254.3	28491.4	25152	21003.1	23770.8	14239.6	39765.6	7634.18	8436.67	8268.18	4311.92	8973.52	5934.05	6914.55	4666.01	6180.98	8589.89	5724.07	8152.52	123475	72683.1	173324	12458.2
476	12C	M643T716	[792][M]-	643.188	715.56	643.187	643.189	715.2	716.76	31	649.201	649.214										19776.3	13436.9	14624.8	18131	13917.8	17488.6	20128.2	33188.7	23712.1	18960.6	15649.5	16776.6	68089.9	55127	41958.9	35182.7	74045.2	46509.7	54342.3	61425.4	98125.2	30671.1	43713.6	28465.2	15872.4	46853.9	42965.9	35042.7
399	12C	M1071T623	[1163][M]-	1071.37	623.4	1071.37	1071.37	622.98	624	34	1077.38	1077.4										19736.3	24109.2	24232.8	13024.2	14342.4	10175.7	17926.4	20931.5	15998.6	17042.9	13256	11305.2	7835.59	8975.51	1774.21	2691.78	5891.95	7865.17	5909.18	5287.42	15897.6	6049.36	8149.86	16084.9	26458.4	33406.7	36791.6	9913.14
205	12C	M667T458	NA	667.183	458.34	667.182	667.186	456.9	460.32	3	673.197	673.21										19701	14984.7	20139.1	14676.7	13627.8	12461.6	16639.7	20518.6	18831.5	13782.1	18197.8	14152.1	3991.22	3680.57	3157.51	3136.67	3987.26	3652.45	2987.52	3290.8	3933.1	2299.97	2446.53	2617.79	58786.4	70655.4	58363.2	19263.1
668	12C	M819T1097	[1025][M]-	819.235	1096.89	819.234	819.235	1093.8	1116.06	52	825.246	825.263										19395.6	15751.7	22589.4	18722.1	18881.6	12283.3	23377.8	26449.3	19405.5	14701.2	11883.2	13381.7	39611	54521.3	22106.9	15390.6	26962.4	18779.4	41475.9	34119.9	73954.8	16566.8	26520.5	22873	266741	227724	122420	57781.9
257	12C	M1049T516	[1157][M]-	1049.35	516.12	1049.35	1049.35	515.16	516.72	27	1055.36	1055.38										19293.9	12520.2	15545.6	6992.66	6067.57	6630.77	18908.6	20719.8	23020.8	6810.49	6217.18	7766.34	1634.14	2688.45	1560.65	1992.9	1853.35	3876.19	1888.69	2249.36	4988.84	1892.27	1650.41	3237.91	30232	31745.3	32889.7	8120.84
559	12C	M685T940	[871][M]-	685.198	940.44	685.198	685.199	931.74	943.86	36	691.211	691.225										19277.7	18050.4	18231.8	14886.2	18487.1	13718.7	18411.1	21291.1	16199.1	17055.4	14899.8	16731.1	98854.1	94318.5	71986.9	63257.1	64706.7	71880.7	75083.3	103674	101762	87548.1	98933.4	80350.9	22685.8	56638.5	40488.9	33121.4
555	12C	M117T939	NA	117.034	939.24	117.034	117.035	938.64	942.06	17	123.053	123.056										18958.8	26144.7	28003.1	18001.7	21010	17767	19728.9	22582.2	19692.2	23546.9	20802.1	18788.1	11698.1	9514.21	8016.53	12843.3	12286.7	12317.1	18801.2	9524.81	17629.1	9669.73	8528.08	9846.09	161627	87156.3	70880.7	16176
649	12C	M626T1087	[771][M+1]-	626.298	1087.44	626.297	626.299	1086.06	1088.04	25	632.312	632.324										18903.7	14910.2	10864.6	20230.4	24187.5	12251.7	10984.7	26472.3	22111.4	20398.5	16644.5	13140.8	3654.18	4940.02	5773.75	3828.28	8568.03	6786.77	7576.47	6090.17	10220.6	5860.96	7678.22	6593.96	5664.3	21836.3	35225.8	28845.1
394	12C	M367T614	NA	367.067	614.28	367.066	367.067	613.68	615.24	22	373.083	373.091										18256	20212.1	22206.6	10023.7	22731.6	7913.2	10349.6	19368.9	15039.8	9696.54	12978.2	17287.2	34677.9	12498.4	18338.6	25930.8	38824	28753.7	26481.7	31767.9	27414.6	18341.9	27385.1	31871.3	33298.4	42924.9	31903.3	21054.9
429	12C	M555T670	NA	555.108	670.5	555.107	555.108	670.26	670.68	11	561.122	561.133										18193.6	9733.63	13462.1	12514.3	10666.9	8333.17	15441.9	10346	12406.3	8426.24	10764.9	6795.32	49304.8	46400.8	42392.5	39905.2	31547.2	70628.6	44444.1	61144.7	76892.6	38624.9	59278.4	80566.5	8297.71	17121.3	14572	7508.52
534	13C_6	M577T907	NA	577.108	907.08	577.104	577.108	904.92	911.28	10	583.122	583.134										2291.85	2335.08	1680.59	69484	53476.3	9202.61	1624.19	1787.87	1651.38	226839	106846	32921.4	7614.25	6627.28	7639.4	7923.54	9682.39	7155.75	8580.44	10726.8	9174.97	7662.76	7152.9	6625.62	2803.24	3450.55	2981.22	3521.87
151	12C	M465T398	NA	465.014	397.77	465.012	465.016	396.54	399.72	22	471.029	471.039										17941.3	21507.2	41468.7	23684	33614.4	19360.3	29736.8	15132	29266.5	16996.6	12709.8	19068.7	2095.34	2050.93	1877.06	2112.88	2469.84	2243.68	2044.88	1790.69	1938.14	2062.61	1825.48	1796.21	40441.5	60663.1	60952.9	30548.8
80	12C	M586T314	[696][M]-	586.252	314.28	586.251	586.252	312.9	316.26	33	592.266	592.278										17939.2	17100.3	16582.8	14497.9	13772.6	12664.2	18174.9	19797.1	20574	14198.8	18449.8	15276.3	9359.64	8130.41	5720.92	8026.57	16100.8	9833.65	11385.1	10661.1	12238.8	6136.92	4830.4	4909.01	30950	41534.7	28545.8	34353.6
458	12C	M405T696	[380][M]-	405.096	695.7	405.096	405.096	695.34	695.88	5	411.112	411.12										17858.9	9943.47	16266.5	5956.03	9569.86	10459.9	5585.06	7224.94	8854.5	16129	12366	13720.4	34840	34162.2	46282.9	6798.73	8078.31	5413.87	9282.32	6052.08	7113.03	9303.8	9323.54	6179.89	7777.88	11770.9	10978	9200.27
392	12C	M593T611	[705][M]-	593.151	610.68	593.149	593.152	610.08	619.62	21	599.165	599.177		12C compound only	Kaempferol glucoside rhamnoside	13C6 labeled feature was not targeted for MS/MS or was below level of detection	13C6 labeled feature was not targeted for MS/MS or was below level of detection	593.1501 (51.28); 575.1385 (1.44); 447.097 (0.31); 285.0399 (28.57);				2812.65	6041.5	4068.99	24418.3	23514.1	18968.9	4812.55	3949.89	2836.92	63273	68165.4	43510.3	1859.28	1651.6	1442.79	1674.95	2604.39	2598.32	1768.03	1640.35	1960.77	2203.76	2151.26	2087.24	2912.92	2431.42	2405.57	18089.7
526	12C	M252T874	NA	252.066	874.08	252.066	252.067	872.7	874.5	24	258.084	258.089										17527.1	17392.9	12873.8	22689.8	18631.2	12579.2	28793.3	23251.4	23947.4	13272.4	16936.4	9790.03	1349.69	1302.83	1247.97	1463.79	1521.6	1304.07	1258.44	1420.32	1261.49	1421.05	1433.31	1248.92	12175.3	25062.2	34819.5	15062.4
325	12C	M833T558	[1040][M]-	833.213	557.82	833.212	833.214	557.64	558.06	12	839.225	839.242										17140.9	14078.7	14528.6	20341.1	15000.6	11255.8	23402.7	15763.2	19784.2	10764.8	8585.24	17995.4	11072.5	12057.6	5093.27	5574.12	8083.06	9743.89	6299.69	6966.65	10651.5	7854.74	12664.5	11518.3	2797.32	3160.67	2631.12	2483.95
647	12C	M710T1087	[904][M+1]-	710.189	1087.35	710.188	710.19	1086.48	1087.86	14	716.202	716.216										16713.5	5234.49	28906.1	3917.46	9241.03	11467.4	8598.58	9894.05	15362.7	18221.2	14434.9	26293.9	1282.59	1199.03	1129.57	1132.43	1352.1	1120.15	1447.47	1115.34	1471.97	1047.31	1119.84	1015.41	1388.13	2362.34	1917.21	1816.65
309	12C	M945T547	[1115][M+1]-	945.285	547.32	945.281	945.286	547.14	547.74	24	951.295	951.314										16684.2	21022.6	16195.8	18470.5	21846.5	18953	25906.6	29798.1	18729	21919.6	19385.6	14181.8	5726.92	4890.5	4431.03	4066	7074.25	5085.96	6675.99	5640.83	5142.5	5404.71	4514.05	4176.61	38878.8	45633	80100.2	16319
487	12C	M635T744	NA	635.323	744.36	635.321	635.323	742.62	745.8	33	641.336	641.349										16660	5059.35	20999	50524.6	40399.8	4755.55	6765.13	61686.2	37705.2	40687.9	13467.8	9414.65	6770.89	4197.89	3272.42	3465.16	8079.27	6384.01	16852.1	11974.7	19067.4	7596.16	6106.08	8971.66	34141	132178	37657.1	10809.1
366	12C	M565T581	[658][M]-	565.155	581.28	565.151	565.156	579.9	588.42	42	571.17	571.181										16539.8	25348.9	17264.4	21074.9	36075	18020.3	28324.1	18123.8	12987.6	28574.1	18968.1	21138.5	21945.6	32200	20477.3	15848	23155.1	22723	36907.2	27202.2	26955.4	41431.4	42099.7	32288.3	128840	113147	170355	106692
370	12C	M269T587	[118][M]-	269.102	586.74	269.102	269.103	585.84	588.42	26	275.12	275.125										16336.4	19657.9	14774.9	16570.1	24969.7	19891.1	15936.4	11917.4	11636.3	15155.8	12999.7	22133.9	40365.1	47698.4	29479.4	27331.8	29541.6	31170.8	26330.4	31956	38009.4	40734.5	33109.7	35403.5	20230.7	30449.1	34062.1	40402.1
65	12C	M634T293	[779][M]-	634.235	293.22	634.23	634.236	292.44	293.82	36	640.249	640.262										16183.1	10995	14390	10059.5	13954.3	16845.8	16440.5	16844.9	18869.9	9213.41	20912.3	25270.8	246492	210551	239673	248997	294786	176390	224473	259549	162929	240551	237938	191628	87450.8	65903.3	60677.7	23769.3
508	12C	M325T805	NA	325.093	804.69	325.092	325.093	804.18	805.56	22	331.11	331.116										16083.8	19912.8	10134.2	25121.2	29033.8	23973.6	30544.1	27716.2	16932.1	27719.4	25103.4	17108.1	3493.68	3170.9	8655.03	2916.41	10579.1	5280.21	4517.43	6204.71	3958.37	3913.16	5962.25	4867.54	42667.6	65688.6	73763.3	29257.2
316	12C	M864T550	[1066][M]-	864.464	550.08	864.463	864.465	549.3	552.66	30	870.476	870.493										15942.3	13450.5	11793.9	21182.8	16487.9	10323	15312.4	23421.8	17169	12658	11438.3	9952.8	1426.35	2149.88	1245.89	878.963	1334.09	1208.19	2295.88	2043.34	2665.52	3506.08	2499.75	2090.85	31087	30339.2	24215.5	5725.16
496	12C	M500T770	NA	500.12	769.62	500.119	500.12	769.44	769.98	6	506.135	506.145										15645.6	10997.9	15638.6	9874.39	10545.9	10827.9	16579.5	28606.4	15968.1	10255.8	8392.08	7391.99	1675.62	1760.05	1695.69	1770.64	2097.32	2044.82	2126.73	2066.38	2195.53	1829.48	1824.89	2028.74	21876.3	45828.1	29362	21773.6
146	12C	M679T389	NA	679.186	389.16	679.184	679.187	387.88	391.56	17	685.2	685.213										15544	25978	33918	12652.7	20449.9	17190.7	29722.4	9930.09	16396.2	13985.3	12893.8	28696.8	2540.11	2423.13	1856.14	2270.02	2297.67	2305.01	2166.4	2513.25	2456.1	2067.26	2160.36	2155.71	48717.1	20320.2	30937.1	9154.92
157	12C	M524T404	NA	524.176	404.28	524.172	524.177	403.68	405.06	15	530.191	530.201										15510.7	6742.43	16945.9	6341.06	6321.62	5987.93	10906	15895.1	12290	12394.1	13364.9	15719	2311.75	2052.63	2199.93	2556.93	2804.6	2427.86	2176.7	2317.23	2304.55	2403.38	2369.58	2290.57	50192.9	105031	81168.8	12621.3
184	12C	M357T438	[294][M+2]-	357.109	438.48	357.103	357.11	438.24	440.22	10	363.126	363.133										15406.9	16925.5	20422.9	10956.5	17860.2	14943.5	17739.2	7460.6	14759	17521.4	17072.1	20817.3	14359.8	16715	34510.1	14949.7	27219.7	14250.6	22326	12033.2	13031.1	20970.8	9811.24	7055.85	188013	255320	180079	61670.6
529	12C	M686T881	[870][M+1]-	686.201	881.46	686.198	686.202	880.08	882.24	33	692.215	692.228										15398	13199.4	14622.7	10307.7	12161.7	10963.9	15643.9	17460.1	13859.6	10774.3	11215.1	14556.7	54975.2	65950.7	40014.5	41571.3	38988.3	43030.4	41684.2	57975.8	58483.4	46610.2	45757.6	40706.9	7596.49	22668.4	18330.8	19207.2
91	12C	M695T333	[885][M]-	695.23	333.18	695.221	695.231	332.4	334.98	21	701.243	701.258										15282.4	16282.6	13917.1	6741.46	8382.8	10159.8	12774	11158.9	10832.4	8205.75	10197.6	17712.5	1361.63	1237.96	1160.26	1522.19	1783.05	1567.46	1545.34	1872.23	1449.67	1727.73	1391.14	1165.47	6897.28	11493.9	10939.7	11804.5
634	12C	M450T1085	[474][M+1]-	450.104	1085.28	450.103	450.105	1084.08	1092.6	29	456.119	456.128										14959.3	5605.75	34250.7	7364.97	15661.7	16967.1	8826.3	11977.3	16357.8	30347.7	15780.9	28616.7	20837.9	19047.4	9333.03	5578.39	3409.9	3905.87	14259.6	10019.3	16208	4210.97	3104.48	2886.65	3519.47	8304.21	3853.98	2953
17	12C	M465T174	[504][M+1]-	465.159	174.06	465.159	465.16	172.68	175.34	36	471.175	471.184										14800.6	13657.3	15159	17523.2	9759.09	13936.2	23920.9	29701.2	36230.7	12847.8	12867.9	15511.6	347491	256159	190323	16230.1	27889.2	27828.1	46669.7	38191.3	31982.3	48016.6	39995.9	39916.5	234560	281826	531573	76632
166	12C	M643T429	[794][M]-	643.224	428.7	643.218	643.224	427.32	430.32	34	649.237	649.25										14773.8	11976.7	11618.1	9843.38	12034.7	8372.5	8307.92	14824.2	14715	8498.4	10661.1	11567	14284.6	21437.1	28665.1	29451.1	32692.7	12558.4	38299.1	49366.3	33194.6	19902.6	17906.5	42493	132939	78728.9	72976.8	39285.8
295	12C	M609T536	[744][M]-	609.182	535.98	609.182	609.183	535.62	537.78	36	615.196	615.209		12C compound only	Unknown	13C6 labeled feature was not targeted for MS/MS or was below level of detection	13C6 labeled feature was not targeted for MS/MS or was below level of detection	609.1797 (40.77); 447.1256 (3.43); 403.1367 (3.27); 295.0799 (7.01); 285.0369 (4.61); 175.0395 (0.89); 151.0376 (11.04); 107.0477 (2.39);				71343.4	70734.2	82225.3	80174	96054.3	90300.4	82870	123557	64222.7	91087.5	88611.7	62609.8	71577.6	86456.8	169262	86800.7	274345	151713	143156	115224	122178	120278	135344	196989	938013	759540	1.52235e+06	754690
41	12C	M597T248	[718][M]-	597.182	248.34	597.181	597.182	246.54	250.14	36	603.196	603.208										14606.7	16646.2	9993.49	11790.4	16535.6	8329.97	16301.9	18895.1	11213	20091	12230.8	11692.2	122317	171620	106263	72069.8	243952	147256	117747	123111	142345	109462	71784	92481.4	118222	274349	281511	228449
620	12C	M468T1075		468.128	1075.14	468.125	468.13	1073.58	1076.94	23	474.143	474.153										14591.8	5153.98	32275.5	4340.89	8139.68	11599	11805.8	23088.6	24083.3	25457.7	16775.2	36833.2	87102.4	57828.2	13854.2	19772.6	8169.08	17758.2	51444.9	47692.7	45119	4716.62	11744.5	1473.65	8009.66	16714.9	11755.2	11949.5
299	13C_6	M681T543	NA	681.212	542.94	681.212	681.213	542.52	543.36	12	687.226	687.239										3519.53	3393.56	3444.07	41305	59714.4	33520.8	3257.22	3455.92	3396.06	317964	166453	198866	2122.39	2288.44	1498.73	1996.86	2561.63	2344.22	1687.94	1872.02	2227.61	2078.69	2124.24	1849.08	4695.2	4044.74	3904.94	143079
593	12C	M855T1063	[1054][M]-	855.211	1062.6	855.211	855.213	1055.7	1065.42	48	861.223	861.24										14421	43840.3	16537.9	13574.7	30735.5	22160.7	9246.12	12672.7	10504.1	37663.1	22141.1	8445.4	88323	125119	68964.2	27897.9	47911.2	33190.6	72761.2	83789.5	116506	25659.5	36218.6	32918.2	11434.7	55237.7	47885.3	29078.9
462	13C_6	M521T696	NA	521.139	695.61	521.139	521.14	694.92	695.88	8	527.154	527.165										2662	2548.38	2666.43	21002.2	40107.6	44365.9	2129.45	2270.02	2288.1	35997.1	70620.2	282288	5398.83	5137.89	3801.83	5379.84	6425.91	5794	6445.31	5844.75	7354.97	4989.96	5338.22	5628.66	3206.51	2711.71	2852.06	8171.48
492	12C	M507T747	NA	507.115	747.18	507.114	507.116	746.16	751.32	15	513.13	513.14										14346.9	23710.4	13381.5	10405.1	17293.2	8908.18	22564.6	13469.1	10141.5	13514	11428.6	10201.2	2789.21	2812.1	2661.13	2641.9	3259.83	2936.68	3068.35	3553.36	3080.32	2949.73	2829.97	2525.81	24714.2	40109.1	40544.9	17710.4
177	12C	M418T438	NA	418.099	438.06	418.094	418.099	436.86	439.02	22	424.115	424.123										14082.2	14593.9	16152.2	10202.3	13692.8	20611.6	16674.4	21928.6	15485.6	15266.7	17997.3	15681	16845.6	22391	51854	18280.5	21962.8	10375.4	26352.8	11225.1	9927.27	18708	5255.5	3923.12	81479.8	113539	93389	18212.2
78	12C	M493T312	NA	493.157	312.3	493.155	493.157	307.56	313.92	7	499.172	499.182										13966.4	14698.5	14069.5	12982.1	13978.9	12675.8	14591.2	15677.6	13666.4	14851.5	14297.7	13013.8	22861.1	21484.4	18706.6	17799.1	30106.9	26917.4	85450.5	138721	126679	21941	22679.6	22657.7	35259.6	27839.4	54438.7	26174.8
359	13C_6	M373T571	NA	373.124	570.54	373.123	373.124	568.98	570.96	12	379.14	379.147										2910.63	2735.22	2814.16	27319.8	33046.7	34580.9	2559.55	2681.9	2504.18	160011	86984.3	148544	3940.56	4177.95	3631.22	12483	7416.87	18506.5	4585.18	4479.18	4851.82	6021.72	5837.62	4773.11	3789.6	3533.58	3852.8	155862
566	12C	M777T986		777.224	986.16	777.222	777.224	985.32	988.14	30	783.236	783.252										13682.6	8305.84	13200.5	10557.3	10274.6	6627.09	9849.51	11841.8	11771	9406.14	7927.8	6975.36	22464.7	28472.7	7969.31	6105.91	9021.15	7577.35	15218.6	13783.8	31839.9	6989.45	11595.1	7350.54	208188	125294	62441.3	24093
380	12C	M613T594	[754][M]-	613.213	593.82	613.21	613.214	589.62	599.16	57	619.227	619.239		12C compound only	Unknown	13C6 labeled feature was not targeted for MS/MS or was below level of detection	13C6 labeled feature was not targeted for MS/MS or was below level of detection	613.2125 (1.47); 567.2078 (10.24); 405.1524 (1.6); 357.1201 (1.95); 209.0812 (6.53); 179.056 (12.18); 177.0552 (4.52); 161.0443 (3.13); 143.0338 (1.64); 119.0349 (5.84); 89.0244 (12.99);				411970	176202	241903	144768	161161	136232	390983	246699	230479	179726	198730	319403	41000.7	73366.4	43952.6	34510.5	99265.6	58945.9	39993	45502.1	63572.9	48377.7	54105.9	133776	211732	138305	142266	110765
564	12C	M199T985	NA	199.088	985.32	199.088	199.088	984.54	986.25	15	205.106	205.11										13604.8	10676.9	7467.8	31415.7	14854.1	10770.5	34240.8	21125	25741.1	17446	13317.9	7998.31	4353.42	4431.62	4310.69	6018.96	6298.31	5800.31	3898.59	4523.63	5544.38	4789.57	4603.7	4730.33	340756	216768	232698	38962.4
82	12C	M299T317	NA	299.113	317.28	299.113	299.114	316.08	318.48	24	305.13	305.137										13509.5	12835	13585.1	10274.3	13374.9	8781.65	9814.83	11586.8	12475.8	10956.6	9753.41	9898.36	5812.55	5510.37	6422.02	7269.2	8840.01	7645.61	44818.2	49212.6	48946.7	7357.91	7976.09	7448.38	31792.9	19748.5	20135.1	20461.4
663	12C	M444T1096	[454][M+1]-	444.138	1096.02	444.138	444.139	1093.44	1109.7	37	450.154	450.163										13475.3	6934.53	32828.8	11391.4	28891.2	24636.3	8137.88	9486.28	16600.8	23553	13257.9	34905.6	38618.6	41215	23696.3	13477.5	10375	11482.1	33534.3	20932.5	52770.1	8487.86	10926.1	10644.1	37527.7	43986.1	37646.3	21175.5
472	13C_6	M437T714	NA	437.118	714.18	437.118	437.119	713.4	714.36	8	443.134	443.143										1722.65	1475.46	1660.06	54352.6	44159.6	30954.8	1508.5	1791.95	1651.59	100755	83716.9	39504.7	2819.33	2483.88	2263.41	6267.74	4909.42	11610	3237.51	2686.45	3280.31	4952.42	7888.48	3917.61	2818.74	2566.04	2855.45	55806.7
36	13C_6	M335T232	NA	335.108	231.84	335.107	335.108	223.68	233.46	14	341.125	341.131										2418.46	2270.1	2848.45	31227.7	41322.8	22163.1	2000.9	2090.28	2059.1	73485.9	112281	85822.1	3083.67	2405.4	2617.87	14560.9	15738.5	15212.5	3292.7	3416.27	3953.99	21505.7	19374.5	13365.1	3805.69	2794.17	3051.75	113119
336	12C	M907T561	[1088][M]-	907.323	561	907.321	907.324	560.52	561.24	19	913.334	913.352										13220.8	6750.65	8586.94	5695.03	4777.79	4497.62	12286.2	14549.5	18610.8	5394.75	6487.32	7712.77	3357.87	5450.99	4353.7	1715.99	1456.09	1468.09	1677.03	2280.55	1780.18	1699.49	2205.39	1826.14	20321.8	10782.3	15532	1892.02
285	12C	M415T533	NA	415.161	532.62	415.16	415.161	532.02	533.4	15	421.177	421.185										13163.8	13520.3	12122.4	18203.1	33191.2	24840.9	20946.2	24317.1	24685.5	9157.29	10155.4	23517	25244.3	34712.7	24657.6	13194.4	13416.5	6586.14	9057.04	12837.7	7845.59	8650.27	8475.38	6583.41	12092.1	11132.1	10052.8	5996.7
173	12C	M160T438	NA	160.016	438.24	160.011	160.017	436.44	440.46	25	166.035	166.038										12569.3	13347.5	18299.6	6980.31	14309.5	13055.8	9557.06	12522.7	12491.4	15776.5	4308.27	18871	12852.1	17744.1	36408.4	11132.8	33098.6	12022.8	23877.6	8393.41	9476.29	24267.3	5012.17	2914.44	246797	322925	250226	91303.7
93	13C_6	M834T334	NA	834.24	333.78	834.24	834.241	332.94	336.36	9	840.252	840.269										1385.1	1437.27	1429.89	114377	76976.7	61996.9	1466.55	1451.12	1273.45	66315.3	78680.5	35118.3	1262.61	1400.06	1156.21	1287.19	1471.99	1573.82	1330.04	1358.33	1553.08	1616.52	1423.57	1323.29	2408.12	2111.48	2271.69	15532.1
275	12C	M909T522	NA	909.302	521.52	909.301	909.303	519.9	522.3	32	915.313	915.331										12369.1	15637.7	11799.6	9261.24	10343.6	8399.37	18078.7	18337.5	14897.1	10482.8	9785.61	8150.5	60198.7	79617.2	35465.8	22881.6	30181.7	61813.2	29593.3	37372.8	79192.3	40247.5	59446.8	81105.6	30391.6	18419.8	20973.5	9038.24
334	12C	M207T561	[63][M+1]-	207.085	561	207.08	207.086	554.28	561.6	23	213.103	213.108										12322.5	13460.3	9014.23	8541.62	9207.44	7575.37	16417.1	21988.6	17915.4	7368.79	8079.79	890.582	17776.7	17151	19397.9	1896.11	1358.95	6947.93	8087.93	9193.94	1573.38	10093.8	6766.43	8555.89	108268	93465.4	81105.3	11146.6
538	12C	M301T910	NA	301.072	910.08	301.071	301.072	903.9	913.26	34	307.089	307.095										12316.8	8165.77	9435.19	6906.8	8179.72	9348.71	14190.4	15064.2	12361.2	5575.2	9782.37	9879.2	1.98551e+06	1.95541e+06	1.73808e+06	1.6185e+06	1.48286e+06	1.49241e+06	267727	282769	270774	1.03658e+06	969596	715395	161304	235947	200724	91312.8
91	13C_12	M707T335	NA	707.27	335.34	707.27	707.271	334.56	335.34	3	713.283	713.298										11951.6	10339.3	14001.7	11769.6	8734.31	16212	12535	10493.7	12073.6	10687.8	13563.8	16176.4	1406.23	1332.08	1789.64	1886.9	2156.08	1470.5	1811.95	1646.41	1584.82	1915.88	1625.83	1464.89	5674.72	3826.98	4340.85	2875.52
179	12C	M711T438	[909][M]-	711.213	438.06	711.21	711.214	437.64	438.84	27	717.226	717.24										11905.8	13904.6	17479	6442.14	13395	10478.4	15243.2	16811.2	12153.5	13707.5	13896	18378.9	8815.64	6394.74	8606.4	3670.15	7248.62	4304.9	5596.57	3842.85	4062.92	4168.55	2170.06	2353.46	67939	65113.5	87281.9	26489.1
247	12C	M443T509		443.154	508.98	443.154	443.156	508.2	509.4	7	449.17	449.179										11812	12127.1	16263.6	10171.8	10538.6	8056.09	12706.2	11942.6	10241.8	11548.3	12538.4	12823	10436.7	9517.68	10288.7	9950.86	13545	12892.2	31710.8	25845.6	30390.2	13832.1	14648.5	12058.9	12528.3	10471.8	15176.7	9805.46
228	12C	M723T478	[925][M]-	723.284	478.38	723.28	723.285	477.78	482.34	23	729.297	729.311										11776.3	12461.1	7905.97	11711.5	14128.9	12081.4	15184.8	18785.4	12450.4	13558.2	11322.4	8079.53	1172.1	1108.05	1295	1501.22	1713.97	1518.22	1235.85	1447.4	1214.24	1705.29	1492.93	1093.89	22473.4	13429.7	18422.5	38630.3
329	13C_6	M391T559	NA	391.133	559.26	391.132	391.134	559.02	559.62	9	397.149	397.157										3353.11	3103.38	4196.48	2815.07	2968.03	2690.13	3283.14	3766.25	3035.94	178460	131020	118173	3914.31	3537.25	3756.63	830374	642626	1.36792e+06	4828.88	4230.68	5068.95	4982.5	5428.7	4510.38	4788.58	5410.32	4833.66	1.02479e+06
400	12C	M1072T623	[1163][M+1]-	1072.37	623.4	1072.37	1072.37	623.11	623.82	33	1078.38	1078.4										11621.3	14051.5	13885.5	8085.76	8475.42	6428.4	11031.2	11451.3	9562.47	9487	7932.4	6744.11	5031.12	5440.26	1178.7	1652.31	3576.62	5047.88	3753.97	3161.58	10001.7	3375.87	4645.07	9456.42	15584.3	18900.5	21053.9	6043.4
471	12C	M579T705	NA	579.172	705.24	579.172	579.172	704.82	705.42	3	585.186	585.198										11423.2	32148.2	13228.9	50266.8	27572	18331.8	57643.4	12177.3	14271.4	20618.7	12035	10091.4	18628.5	15875.1	23940.9	4228.12	4656.35	5466.34	3701.68	4603.94	4689.52	4051.14	5998.46	5250.99	9081.46	4959.87	5915.71	4168.16
521	12C	M238T861	NA	238.036	861.18	238.035	238.036	860.4	861.96	9	244.053	244.058										11320.1	6175.21	3135.58	1360.95	1285.83	1173.76	1229.79	1397.68	1385.14	1296.15	1211.16	1236.93	8410.73	9202.84	10261.2	8034.78	8077.37	7136.85	5269.41	5141.77	6537.91	6471.07	4494.17	7044.44	4646.83	5378.94	3015.8	3999.52
236	12C	M386T490	[353][M+1]-	386.117	490.5	386.117	386.117	488.94	497.88	10	392.133	392.141										11201.8	6944.28	8582.01	7843.6	6989.47	6839.11	8352.15	11508	14129.4	6146.19	7304.51	11605.4	51595.4	53377.3	56210.1	32446.6	23227.9	11903.9	19647.6	35119.1	14451.8	12404.9	14432.3	10762.2	67039.1	37214.5	52611.2	8769.56
502	12C	M247T786	NA	247.018	786.3	247.018	247.019	785.1	787.08	7	253.036	253.041										11200.5	4813.92	5822.22	3106.9	3238.84	2588.09	3283.15	2605.17	4030.28	3145.89	3672.21	3672.32	13990.1	27606.3	17883.9	29045.9	42258.4	39224.5	9954.26	24128.8	27060.9	20343.1	22819.9	32228.9	9612.65	6876.51	11742.6	4681.02
251	12C	M733T516_1	[944][M]-	733.278	515.94	733.275	733.28	515.94	515.94	3	739.291	739.305										11181.2	7883.67	10116.3	8306.75	6943.37	7898.26	10440.7	11162.3	10046.5	9364	11453.1	9483.75	2576.26	2954.19	2349.56	3639.06	4877.01	8842.07	3040.89	3626.72	3506.38	3680.38	3314.89	3923.71	17634.9	17173.8	16760.3	6690.04
69	12C	M503T296	NA	503.141	296.01	503.141	503.143	290.64	299.4	14	509.156	509.167										11120.2	11505	15917.8	7239.84	9008.21	10038.6	17284.4	11537	14776.1	13481.3	15556.5	20629.2	40757.4	25272.7	26208.4	22446.5	38185.2	18810.2	20532.9	22617.3	21547.1	29941.1	10818.6	10186.9	273560	221711	271810	68779.4
160	12C	M315T411	[200][M]-	315.108	411.24	315.103	315.11	410.22	412.26	13	321.125	321.132										11106.7	14044.5	11889.6	14597	17291.4	22043	11069.3	10697.9	10736.9	11905.5	9840.74	20337.7	57715.8	57113.1	67966.7	21984.1	28296.7	26196.4	23615.7	33014.2	29723.6	37223.3	50308.3	29197.3	32127.1	40157.6	34457.5	33746.1
582	13C_6	M335T1047	NA	335.087	1046.94	335.087	335.087	1045.74	1047.72	14	341.103	341.11										2228.92	2248.6	2077.3	161312	202126	104285	2128.78	1909.11	2034.8	122842	84886.5	43353.4	2541.21	2713.68	2171.13	5294.38	3703.72	4984.3	2493.61	2377.11	2700.6	6369.02	11770	5527.72	3353.37	2599.01	2643.08	15445.9
253	12C	M1050T516	[1157][M+1]-	1050.35	516.12	1050.35	1050.35	515.16	516.72	23	1056.36	1056.38										10981.8	7126.37	8975.88	3774.38	3326.79	3847.57	10328.9	10927.5	12657.2	3957.92	3384.29	4656.32	1121.92	1764.24	1275.28	1283.57	1471.54	2292.36	1231.29	1606.36	1184.05	1365.68	1276.04	2187.61	16249	17088.2	18003.7	4625.2
330	12C	M636T560	[780][M]-	636.192	559.86	636.191	636.193	559.44	560.22	17	642.206	642.219										10969.4	6399.36	7290.9	7040.66	6054.55	5452.11	16224.2	21905.2	24095.1	4707.99	5101.82	8297.94	45072.2	38107.9	48879.8	8050.93	4601.24	2927.1	6781.79	10121.9	4303.74	5550.61	4045.05	4608.53	401191	175380	199560	3879.58
109	12C	M664T344	NA	664.186	344.235	664.177	664.189	341.52	346.86	14	670.199	670.213										10861.4	13681.1	10861.9	22962.1	23064.9	21584.7	14676.6	15816.3	15348	27099.4	40204.7	68619.5	1702.36	1530.23	1855.1	1800.64	2180.26	1929.05	2163.61	2044.68	1843.43	4701.5	1808.73	1677.13	1.55849e+06	487047	249880	141433
23	12C	M103T176	NA	103.055	176.22	103.055	103.055	173.82	179.22	13	109.074	109.076										10759.5	8516.23	11006.5	12248.2	10544.8	10963.6	4665.36	18343.3	29003.8	8501.51	10188.9	11816.8	146245	125616	121258	10042.4	12513.2	10585.8	18354.4	14279	12271.5	13886.2	11014.7	11429.8	155693	159507	154391	17588.9
175	13C_6	M361T438	NA	361.124	438.24	361.118	361.124	437.64	438.77	15	367.14	367.147										2783.91	2642.19	2806.76	10031.5	50830.4	27143.2	2379.26	2336.83	2350.07	91637.2	99792.9	87279.7	3992.1	3475.67	3343.01	394789	863493	317694	4681.89	4536.03	4889.46	294587	190655	81489.3	6412.2	4785.34	5920.41	4.31571e+06
313	12C	M275T549	NA	275.103	548.61	275.102	275.105	547.92	549.37	13	281.121	281.126										10717.8	10463.7	10979.5	9108.31	11101.7	1870.07	12277.7	15724.3	15014.2	9503.66	9402.59	9605.52	8954.56	8246.45	16242.3	9006.47	10852.7	9536.58	9062.12	8287.47	8583.45	9190.26	8175.81	7767.36	122256	71681	185992	19683.2
409	13C_6	M902T637	NA	902.217	636.72	902.216	902.217	636.54	637.68	6	908.228	908.246										1799.83	1822.82	1936.49	32623.2	30514.3	15667.8	1876.26	2172.8	1925.65	94936.3	86254.2	40226.7	1814.04	1774.12	1766.19	1751.39	2781.95	2378.18	1589.65	1692.71	1839.11	1815.26	1762.01	1840.05	5040.79	3804.18	5354.19	3931.92
246	12C	M621T503	[766][M]-	621.288	502.53	621.287	621.289	501.42	504	30	627.302	627.315										10644.9	10679.9	9694.42	13691.8	12826.2	9193.15	9414.03	14738.6	10190.2	10830.4	10326.7	9556.3	3172.01	3324.79	2614.16	5199.76	6979.31	5596.3	4478.95	4203.76	6009.82	4823.83	4020.79	4490.54	16257.4	19751.4	19309.4	6136.77
262	12C	M558T518	NA	558.161	517.5	558.16	558.178	509.76	522.66	27	564.176	564.187										10612	11720.2	12136.1	12581.6	14129.6	13529.6	18812.7	7350.73	14005.8	5773.11	6012.9	12056.2	1565.78	1403.57	1576.26	2080.1	4250.63	6236.77	1601.68	1496.47	1396.62	2245.34	1889.43	2038.5	42592	74726.9	83852.7	5577.28
541	12C	M239T914	NA	239.072	914.04	239.071	239.072	909.84	915.6	7	245.089	245.094										10591.9	4982.94	4562.36	3285.39	3510.12	3474.85	4124.61	4968.37	4441.37	3226.76	3725.01	3242.25	9949.06	19030.9	21124.4	25119.6	52050.9	49520.6	26720.7	29870.8	72376.5	21686.8	63513.4	54624.1	31465.4	32050.4	29377.3	18376.3
631	12C	M743T1084	NA	743.364	1084.5	743.362	743.364	1083.3	1085.7	30	749.376	749.391										10445.8	2860.71	18670.4	8169.42	19649.1	11729.8	6099.04	23493.3	25324.8	32444.8	14233.7	22931.7	54813.4	42217.3	19519.7	13164.7	17165.2	16934.8	42399.4	27521.3	66331	9547.57	8430.19	7891.13	30669.3	48577.6	24935.9	10510.3
288	12C	M462T533	[497][M+1]-	462.169	533.04	462.169	462.17	532.2	534.18	17	468.185	468.194										10234.5	9338.18	9764.9	10840.8	18998	15158.5	11380.3	14793.9	15749.4	6628.06	6291.37	15749.4	21503.7	24274.8	19421.2	7113.59	6607.89	4612.64	5366.42	8660.5	5765.9	5343.42	5047.5	4667.09	9238.33	7025.78	6070.99	4331.55
126	12C	M338T364	NA	338.093	364.38	338.091	338.096	358.62	366.72	11	344.11	344.117										10224.8	16562.3	12001.2	12642.1	18449.7	12419.4	15128.5	13861.9	11769.9	14520.8	9961.38	13486.8	260258	297724	133210	213688	139910	115957	98906.4	185738	167613	21798.3	28917.5	24223.1	27513.8	30265.6	15517.5	12471.2
650	12C	M460T1088	[495][M]-	460.08	1088.04	460.078	460.081	1087.08	1088.82	20	466.095	466.105										10170.3	20541.2	9408.6	9133.09	9437.72	14631.3	17595.4	7242.11	14087.7	7590.13	20468.8	18496.8	706.085	737.841	699.092	1517.65	873.226	980.369	689.398	700.835	751.07	857.342	684.186	916.469	1286.9	1103.26	1668.63	1286.61
307	12C	M718T546	NA	718.263	546.12	718.262	718.263	545.94	546.54	12	724.275	724.29										10069.1	11511.7	10050.8	8905.13	9687.79	7113.43	12633.9	11746.2	8543.03	9020.38	7064.17	7160.97	985.442	974.931	997.765	1013.5	1215.48	1233.64	999.39	1083.87	1062.33	980.969	1198.29	955.512	2815.89	2267.29	2470.76	1955.3
137	13C_6	M716T380	NA	716.184	379.95	716.183	716.184	379.44	381.06	4	722.197	722.211										1958.31	2149.2	2210.34	15268.3	23942.3	14581	1969.96	1950.61	1986.62	55657.6	73250	76675.7	2137.35	2195.89	1916.42	1833.32	2369.15	2119.6	2510.03	3224.42	3024.85	1957.11	1799.18	1704.53	3988.47	2863.43	2809.05	6015.52
260	12C	M1053T518	[1158][M]-	1053.34	517.5	1053.34	1053.35	516.3	518.52	34	1059.35	1059.37										9990.25	9587.38	7972.16	4939.39	6070.16	4457.75	9917.15	11743.4	11472.2	5283.83	4995.81	4640.79	22513	31948.5	12000.6	10686.3	12785.3	25586.5	12641.6	18503	41454.2	16978.9	20763.1	28080.5	12941.4	16079.3	13217.7	6117.74
131	12C	M293T369	NA	293.113	368.52	293.11	293.115	364.98	370.74	16	299.13	299.136										9987.01	9027.15	10895.9	7936.75	9708.03	9270.94	14319.5	17308	16471.3	8874.04	8380.68	11645.5	125643	88006.3	131426	7255.68	9579.81	8397.28	20833.6	12279.2	21171.1	23522.4	19191.6	19071.2	147973	168752	150249	8802.16
609	12C	M767T1074	[984][M]-	767.233	1073.85	767.232	767.234	1073.34	1075.14	20	773.245	773.261										9891.48	1388.92	55421.6	1406.98	3690.82	5599.72	2994.02	11009.3	12021.7	30151.3	9244.41	46770.9	108159	31320.1	1821.98	7354.36	11148.8	9671.16	47941.5	34874.1	36641.7	1603.98	1405.08	1260.13	1649.07	1977.6	1314.32	1323.96
623	12C	M544T1074		543.954	1074.36	543.951	543.955	1073.16	1075.56	23	549.968	549.979										9761.56	3124.15	21508.4	3692.18	6152.28	10922.4	4320.77	7026.4	7804.77	20490.2	12762	24264.4	30957.4	24313	6154.61	8103.99	7403.08	8008.84	20778.2	24845.2	18583	2498.79	1977.38	2909.01	1761.46	1773.89	1720.74	1443.44
267	13C_6	M749T519	NA	749.224	519.48	749.224	749.226	518.34	519.72	9	755.236	755.252										1651.41	1644.63	1677.34	1651.85	1826.48	1833.91	1654.82	1847.72	1530.76	66709.7	58747.5	39070.7	1882.01	2078.64	1851.8	68041.4	71381.5	61227.5	1862.32	2172.9	2249.72	1919.13	1940.87	2001.55	3131.17	2946.55	2606.5	89569.3
665	12C	M820T1096	[1025][M+1]-	820.238	1096.2	820.237	820.239	1093.8	1114.68	37	826.25	826.266										9588.36	8246.25	10151.1	8681.47	8780.92	5804.38	10219	9615.92	8954.31	7209.75	5549.16	6252.25	21232.3	27806.1	9600.63	7297.84	10408.1	9981.67	16598	14891.7	31904.7	7863.71	11492.5	10005.9	109709	96704.7	51275	29488.1
300	13C_6	M682T543	NA	682.216	542.76	682.215	682.216	542.52	543.36	10	688.229	688.243										1954.84	1888.47	1939.98	11131.1	17600.7	10756.8	2008.64	1850.33	2110.44	86547.7	46944.5	54608.2	1367.65	1527.14	1431.67	1744.71	1769.08	1849.62	1380.13	1640.52	1572.74	1717.38	1570.1	1441.06	3562.43	2412.56	2474.06	39772.1
206	13C_6	M359T459	NA	359.107	458.7	359.107	359.107	458.34	460.08	5	365.123	365.131										4298.32	4274.13	3816.33	14008.8	31179.1	15964.7	4558.87	4682.18	3840.81	85745.4	93100.7	229645	5140.22	4712.98	4743.62	5335.75	7724.48	6556.91	6703.62	4714.04	6416.58	5710.47	6783.25	5849.75	10046.3	8244.22	8088.17	49370.6
221	13C_6	M682T477	NA	682.214	477.18	682.213	682.215	476.22	477.78	12	688.227	688.241										3232.16	3705.39	8556.76	33818.9	21612.7	25694.9	3495.92	3215.42	2885.77	121189	108677	59308.2	1713.94	1376.58	2240.26	2125.64	1893.06	1771.23	1654.85	1584.57	1672.23	2455.95	1764.06	1511.57	5326.32	4655.6	4418.83	129474
556	12C	M164T939		164.035	939.24	164.035	164.036	938.04	943.02	24	170.054	170.057										9263.52	12074.7	7267.11	11069.5	9879.82	10378.1	10463.8	17586.2	13494.6	9778.25	9655.33	10110.4	43784.4	32234.8	55433.6	33965.4	30669.4	14194.1	58046.3	29133.9	30642	33696	27971.2	11491.6	7214.39	57414.6	13176.1	8810
407	12C	M506T630	[575][M+1]-	506.138	629.76	506.136	506.139	621	630.36	18	512.153	512.163										9259.02	22592.1	8682.69	9893.77	24034.3	8501.56	11977.7	10691.2	10349.8	13523.7	10159.9	7259.28	6443.5	6742.32	32800.4	7149.39	5886.19	5206.08	9953.47	12482.2	10232.3	4939.85	3603.34	4698.18	64405.5	93110.5	80846.7	34060.2
130	12C	M648T365	NA	648.191	365.25	648.19	648.192	363.54	366.54	10	654.204	654.217										9244.62	10613.3	7366.76	9213.55	10206.9	9230.46	10609	8136.97	10144.3	7699.39	6281.72	6335.88	27995.8	30541.9	21543.4	14942.3	12152.2	5390.07	25464.9	15103.7	21246	4845.88	6067	6815.2	40943.2	26692.9	33744.4	12299.8
15	13C_6	M470T174	NA	470.176	173.64	470.172	470.177	172.86	174.77	18	476.191	476.201										1315.63	1334.74	1199.44	8871.73	3232.49	5714.91	1294.26	1488.61	1183.92	47845.1	35066.1	33173.7	5495.35	5155.66	5179.83	1.079e+06	1.06667e+06	1.17486e+06	8286.4	5026.66	8629.15	19368.1	14318	12003.5	4944.77	7431.39	5493.77	1.89949e+06
233	13C_6	M430T483	NA	430.09	483.18	430.088	430.091	481.74	483.72	12	436.106	436.114										1321.25	1290.03	1297.1	12361.3	13826	8096.39	1203.49	1372.83	1319.86	39428.8	47028.9	26258.7	1369.33	1325.48	1309.78	2621.94	1992.52	3366.18	1502.3	1419.94	1648.84	1626.17	1604.79	1481.64	2568.49	1490.42	1783.73	30069.5
223	12C	M680T477	NA	680.208	477.39	680.206	680.209	477	479.4	10	686.222	686.235										9144.51	13539.3	6531.58	14812.7	16624.7	15855	15410.2	18596.4	10344.9	33468.3	23259.6	19007.7	2675.25	2028.72	1676.6	2259.22	2628.31	2690.59	2388.35	2361.99	3162.81	2364.57	2355.21	1937.5	27532.4	29542.8	13091.2	33138.6
167	12C	M497T429	NA	497.13	429.3	497.128	497.13	428.1	430.08	15	503.145	503.155										9000.94	10510.2	11595.1	9069.11	9013.05	8387.16	12218.8	18115	10419.3	8886.19	9690.1	11120	10380.5	10151.9	9768.39	8466.42	11763.4	8907.44	10155.7	9890.66	12456.7	11129.3	8573.51	10219.7	49215.4	74246.4	52081.6	17575.5
594	12C	M821T1064	[1024][M+2]-	821.241	1063.8	821.24	821.241	1058.04	1065.42	37	827.252	827.269										8977.3	4779.74	11267.2	8103.05	8163.62	4512.48	7352.94	11161.2	9688.45	7655.13	4687.63	4350.17	91447.1	89064.8	44337.4	25225	46259.9	51645.8	61989.9	66781.7	118324	22787.7	33637.8	26158.9	29103.9	109923	80782.1	33964.9
614	12C	M546T1074	[635][M]-	545.951	1074.12	545.948	545.952	1073.34	1075.74	23	551.965	551.976										8976.36	2905.9	18257.5	3864.56	6876.55	9202.31	3545.62	6866.39	6954.54	18993.4	11798.4	21485.8	28887.9	22349.9	6493.98	7954.61	7346.24	8930.88	19352.3	23552.9	17159.3	2536.57	2404.41	2725.53	2062.35	1841.44	1681.92	1696.2
134	12C	M625T377	[770][M]-	625.177	377.04	625.174	625.179	375.66	379.26	36	631.191	631.203		12C compound only	Unknown	13C6 labeled feature was not targeted for MS/MS or was below level of detection	13C6 labeled feature was not targeted for MS/MS or was below level of detection	625.1737 (55.64); 463.1187 (1.97); 295.0787 (1.8); 193.0466 (1.17); 151.0373 (9.08); 149.0207 (2.21); 133.0267 (1.84); 123.0421 (4.41); 105.0314 (2.34);				37611.8	90486.7	32243	41883.6	108877	37408.4	44094.9	51958.9	29828.3	96172.9	50363.8	31974.4	117065	129430	140618	187311	256981	231032	189526	149627	120835	141673	68753.3	245968	608186	833762	1.01523e+06	3.12762e+06
622	12C	M498T1075	[568][M+1]-	498.109	1075.14	498.106	498.111	1074.96	1076.16	19	504.124	504.134										8866.93	3460.68	20093.6	2716.73	4490.1	6960	5360.35	9937.77	10927.3	13748.2	8294.93	21160.4	53264.3	34320.7	9890.27	12495.9	12928.1	12815.6	32683.1	30033.2	29047.2	5002.12	3758.21	3875.3	5639.72	5723.9	3491.98	2061.16
169	12C	M625T435	NA	625.177	435.3	625.177	625.177	434.88	436.08	5	631.191	631.203										8782	9407.8	8022.61	6793.99	8160.88	6490.37	8096.1	9591.05	7642.81	7618.48	7572.78	7045.99	2254.06	2084.7	4525.73	3330.19	6248	2980.89	6576.44	6936	5612.37	2755.27	2417.52	3465.91	25274.4	21744.9	26195.9	24904.2
144	13C_6	M714T388	NA	714.205	388.2	714.204	714.206	386.82	390.36	8	720.218	720.232										5316.37	4210.47	4149.68	10681.7	22350.2	27601.2	4141.63	5629.03	5028.08	47406.1	51813.6	294806	3474.25	3453.19	2888.98	3370.94	3580.82	3400.25	3526.35	3983.73	3629.34	3525.29	3346.18	3318.99	4434.35	4438.22	4416.13	16873.2
484	12C	M348T733	NA	348.181	733.17	348.178	348.181	733.08	734.82	4	354.198	354.205										8771.28	10174.7	9300.29	14034.8	14420.8	8210.66	9834.97	7171.19	10575.9	9800.66	13809.3	7541.96	18116.5	16533.4	14114.9	3095.74	2765.87	3817.61	3585.82	2993.32	2905.48	2709.71	2717.06	2964.11	8161.91	5718.42	4358.53	2938.82
241	12C	M399T493	NA	399.129	493.08	399.129	399.13	492.66	494.7	9	405.145	405.154										8746.49	7450.6	13263.2	6459.32	7932.8	9042.8	7857.34	8955.09	8545.55	10120.9	8498.15	15737.9	39037.6	17737.7	17304	36210.2	38388	77451.5	45968.2	47188.6	61560.1	36389.1	46177.1	23930	16486.7	37003.6	22124.9	14907.2
338	12C	M772T562	NA	772.28	561.6	772.277	772.282	561.24	561.84	14	778.293	778.308										8676.61	7402.6	6056.16	4196.19	3582.42	4346.2	15150.1	19156.6	17377.7	5075.71	5858.55	4588.8	20400	18790.2	20122.2	3776.26	1856.55	1645.6	3780.39	6506.3	2072.68	2103.37	1973.32	1954.42	5480.62	10483.4	11129.4	3193.13
511	12C	M435T816	NA	435.072	816.48	435.072	435.073	815.7	817.26	17	441.088	441.096										8638.25	11466.7	9952.74	39216	22995.4	5302.54	14938.2	15362.3	15970.9	20600	11633.5	4198.99	1833.73	1836.69	1967.46	2421.84	2729.29	2414.72	2192.38	1733.48	1980.32	1914.72	3736.31	1977.83	2238.01	2021.51	1867.71	19068.1
210	12C	M342T463	NA	342.125	463.26	342.124	342.126	462.3	464.1	5	348.141	348.148										8515.59	8422.08	7626.77	7775.78	8529.39	6210.95	7730.11	7354.89	6810.08	7953.88	6975.82	6617.65	8988.42	8793.92	5160.24	6217.17	5401.38	6757.66	8818.62	8262.42	9161.74	4539.21	6092.28	7095.98	17310.8	12336.3	18254.4	13898.7
198	12C	M483T454_1	NA	483.147	453.75	483.146	483.156	453.36	454.14	4	489.162	489.172										8451.24	6389.3	10898.9	4486.04	5827.86	7104.18	5050.04	6548	7469.39	6678.08	7350.46	10198.3	23847.7	21439.1	22896.7	6022.5	6983.01	8587.78	6440.27	6568.43	7949.31	7471.01	8879.87	6686.56	7141.05	9067.91	6361.11	8206.78
637	12C	M527T1085	[607][M]-	527.117	1085.28	527.116	527.118	1083.9	1087.08	26	533.132	533.142										8443.77	20960.4	35784.3	14615.8	17787.9	19080.6	4333.96	24005.4	13713.2	25082.5	11797	29366.8	27593.2	22326.2	10907.3	6970.29	4879.77	4478.07	13569	9097.27	13300.6	4532.13	3090.12	3080.01	7848.42	14722.9	7642.68	3369.53
186	12C	M727T440	NA	727.208	439.62	727.208	727.21	439.13	441.24	23	733.221	733.236										8430.74	9152.05	8307.46	8175.07	10561.2	7868.51	8672.74	10741.2	7738.7	9603	9172.98	7523.43	7704.49	10048.7	8676.06	8404.14	16413.8	10561.2	11054.4	6669.53	10516.3	12728.6	7565.57	11170	85733	98562.5	106607	48166.9
317	12C	M865T550	[1066][M+1]-	865.467	550.08	865.466	865.468	549.3	552.66	27	871.478	871.496										8175.43	6501.96	4962.24	11266.5	8706.5	5553.44	8337.26	11602	8880.03	6510.89	5966.85	4941.2	972.149	1117.57	1055.58	989.993	1211.97	1024.88	1337.55	1465.58	1246.14	1825.87	1330.26	1406.52	16425.7	14544.6	12176.6	2820.71
216	12C	M661T472	NA	661.223	472.44	661.221	661.224	471.24	473.22	18	667.236	667.249										8094.22	6949.65	3796.93	8319.64	7714.55	6320.23	9980.93	11672.7	7185.63	6182.79	5151.94	4334.15	2025.88	1818.01	1421.66	1770.3	1910.72	2072.11	1500.29	1533.84	1693.1	1545.9	1695.2	1878.72	38404	31481.9	33238.6	11191.6
270	13C_6	M378T519	NA	378.122	519.48	378.122	378.122	518.34	519.72	9	384.138	384.146										2213.02	2127.19	2222.49	1906.96	2046.42	2176.49	2087.73	2072.03	2137.44	65347.5	62822.6	39013.8	2473.59	2631	2436.81	66185.2	78964.5	67332.6	2741.58	2477.09	2719.16	2493.28	2501.7	2097.21	2881.41	2569.83	2217.03	117308
289	12C	M451T534	NA	451.137	533.7	451.137	451.138	533.4	534.6	12	457.153	457.162										7962.66	6721.67	7572.68	10584.7	14552.1	13955.8	6637.68	9461.03	8127.31	6743.4	6468.51	9456.4	24141.3	26906.3	22263.8	3847.9	8742.06	6656.15	7796.66	8475.29	7886.87	7265.14	7933.03	7130.67	6396.88	6608.12	6997.06	9610.46
335	12C	M250T561	NA	250.072	561	250.065	250.072	554.88	562.02	18	256.089	256.095										7919.42	7014.55	6961.67	5955.88	6513.65	5323.31	13626.7	16082.3	13979.1	6884.25	7417.64	5836.06	9621.82	10144.9	12182	7408.77	7938.13	5420.55	4761.41	5688.74	4577.39	5666.15	4103.31	4639.37	102227	101772	81307.5	9442.29
213	12C	M664T467	NA	664.187	466.86	664.186	664.188	466.44	467.88	4	670.201	670.214										7892.58	5730.32	5631.24	4652.93	5064.34	4289.7	5907.76	7231.95	7027.77	6757.25	5874.37	6329.1	1185.39	1059.09	1183.83	1304.21	1596.07	1313.33	1407.71	1616.32	1270.24	1275.86	1366.35	1252.91	13991.7	16619.4	24442.7	8640.69
164	12C	M149T422	NA	149.024	422.16	149.024	149.024	422.16	422.34	3	155.043	155.046										7767.98	7806.41	7121.25	7268.96	6867.2	6234	6440.33	7032.44	8281.24	7460.1	8017.53	8444.04	18789.1	15991.4	15246.4	14706.8	13428.4	16800.3	57763	63291.6	70959.7	15843.5	17499.2	15830.9	25366.7	14845.5	10788.8	13176.8
278	12C	M765T526	[981][M+2]-	765.42	525.84	765.419	765.422	523.08	528.06	27	771.433	771.448										7754.93	5885.18	6461.06	9333.91	7654.97	5595.42	6049.3	11309.9	8948.72	6815.57	5875.82	6123.21	1485.24	1660.46	1601.79	1336.33	1443.2	1615.33	1616.68	2144.97	1658.87	2897.17	2386.57	1362.13	11129.5	12155.8	11177.6	3503.9
465	12C	M739T696	[956][M]-	739.318	696.12	739.313	739.321	695.52	696.3	20	745.33	745.345										7670.03	6150.84	7504.66	8274.38	8295.1	8177.92	13055.2	22508.6	19391.5	4359.26	4086.52	15963.3	645925	650843	1.27532e+06	5356.55	9561.97	5069.95	4291.06	3206.19	2696.02	6030.72	4887.06	1995.07	48704.2	483025	29826.7	2880.73
178	12C	M517T438	NA	517.155	438.06	517.155	517.156	437.88	438.06	3	523.17	523.181										7658.46	7809.67	10133.3	5500.42	7745.52	7346.65	7118.2	7596.08	7686.04	7421.46	7109.56	12353.6	3363.3	2863.46	3151.44	2845.95	4082.02	2784.25	2778.53	2539.73	2738.23	4912.35	2728.97	2498.68	177620	170972	78577.9	19447.4
423	12C	M257T659	NA	257.082	659.07	257.081	257.082	658.74	659.76	12	263.099	263.105										7545.57	7785.26	6743.54	9204.59	7430.77	5265.91	11811	8447.63	9755.59	6684.8	5961.12	4376.04	2564.63	2442.54	2211.86	2865.37	3547.57	3264.87	3196.31	2582.85	3494.37	2470.44	2790.01	2905.34	7682.63	24361.6	13602.2	11229.4
411	13C_6	M453T638	NA	453.113	637.68	453.113	453.114	634.74	639.3	7	459.129	459.138										2843.47	2425.62	2690.94	20927.5	19451.5	26514.2	2503.78	3207.99	2906.14	82320.9	76861.7	65829.1	16721.9	12804.5	4130.03	8901.04	10865	18134.3	7206.13	9341.63	24161.5	6523.68	9067.9	10909.4	5260.65	4825.62	4742	14963.2
172	12C	M194T438	NA	194.028	437.55	194.028	194.028	436.26	438.48	12	200.046	200.05										7438.7	12315.4	5728.77	7012.3	538.371	9304.25	5063.99	5126.7	5847.4	7165.88	5829.04	7891.06	3642.06	4508.67	3923.71	5773.16	3710.65	4685.37	12061	10043.4	14564	3155.57	3801.5	3125.43	7879.43	5766.96	6984.69	4993.11
150	12C	M818T391	NA	818.211	391.47	818.21	818.212	388.8	397.92	22	824.223	824.24										7416.92	7085.64	4586.65	4200.9	3647.64	4776.01	4030	4651.17	4261.1	4116.3	4474.87	4986.38	1628.94	3181.46	5453.65	3907.87	16713.4	5849.98	7546.72	4153.26	6260.36	11377	17992.5	3435.44	14921.6	15415.7	11614.1	10954.5
573	13C_6	M275T1029	NA	275.066	1028.55	275.065	275.066	1026.48	1030.26	18	281.083	281.089										3083.75	2277.49	2230.46	40702.8	38689.2	8726.34	2158.33	1951.54	2355.81	104297	49297.9	11418.5	1511.24	1579.48	1447.22	47064.2	15764.2	43917.7	1507.74	1553.21	1489.89	8674.14	18058.3	6209.97	1893.31	1807.73	1675.05	308236
54	12C	M627T259	[772][M]-	627.193	258.84	627.193	627.194	249.72	267.24	55	633.207	633.22		12C and 13C	Unknown	YES	YES	627.1915 (10.08); 313.091 (23.02); 151.039 (18.13);	161.0443 (9.47); 159.0278 (0.93); 143.0328 (0.6); 113.0229 (3.91); 107.049 (8.16); 101.0228 (5.69); 85.028 (2.31);	633.2105 (7.81); 319.1118 (11.31); 157.0587 (9.8);	161.0437 (8.59); 159.028 (1.36); 143.0333 (1.21); 113.023 (4.36); 107.0488 (4.77); 101.0232 (5.74); 85.0285 (2.5);	1.33053e+06	1.63693e+06	1.31835e+06	1.79361e+06	2.11757e+06	1.14225e+06	1.61764e+06	1.75979e+06	1.05819e+06	2.21821e+06	1.56116e+06	1.2272e+06	1.16744e+06	1.33618e+06	1.44154e+06	812467	2.74298e+06	1.73395e+06	2.2995e+06	1.64585e+06	1.44437e+06	1.85352e+06	2.13847e+06	1.83941e+06	7.45688e+06	6.53575e+06	1.64554e+07	6.57644e+06
398	13C_6	M541T624	NA	541.202	623.58	541.201	541.202	623.4	624	12	547.216	547.227										1455.88	1406.98	1530.56	29536.1	42587.4	24384.3	1383.6	1396.88	1447.19	42025.6	35313.2	28045.5	2454.47	2325.09	2307.25	5336.11	10434.5	13131.1	2984.53	2556.12	2978.51	10040	9175.54	8925.45	2559.59	2639.9	2373.19	53888
332	13C_6	M170T561	NA	170.091	560.73	170.087	170.092	557.04	561.6	8	176.11	176.113										821.34	787.65	778.528	870.522	958.123	866.847	665.946	693.322	826.327	15583.3	16984.7	14323.1	788.416	729.673	770.627	23459.8	4984.48	23597.4	745.875	842.015	840.295	1597.99	1799.62	1414.45	1145.87	884.712	928.44	106334
152	13C_6	M331T400	NA	331.113	399.72	331.108	331.113	398.84	400.5	11	337.129	337.136										1851.89	2366.36	1817.63	2480.7	4519.22	3818.73	1637.46	1666.38	1747.07	25355	59651.2	21446.6	4011.02	3728.69	3117.48	118644	235130	96522.3	5160.64	4476.76	5060.35	67949.1	46614.1	21295.4	3304.54	2829.22	3000.3	2.36933e+06
67	13C_6	M361T296	NA	361.088	295.62	361.088	361.088	293.64	296.64	9	367.105	367.112										34471.3	29137.2	31520.1	256534	257078	181217	41817.5	41095	35837.2	879236	874991	660815	19018.1	24046.8	21938.7	38125.7	46550.2	38504.3	30018.6	20483.6	25971.5	38314.3	37412.9	27200.7	36621.6	51741.9	54090.5	323592
58	13C_6	M717T275	NA	717.161	274.74	717.161	717.162	273.36	275.16	9	723.174	723.188										2384.87	2407.34	2510.14	32286.6	18833	18800.9	2153.44	2278.78	2280.62	44160.1	63098.4	28009	2600.3	2330.7	2228.94	2677.87	3296.2	2758.26	3215.42	3178.52	3436.11	2681.83	2661.49	2957.95	5499.31	6083.59	4751.65	14152.6
193	13C_6	M317T449	NA	317.093	449.4	317.091	317.095	447	450.36	9	323.11	323.116										3598.35	3471.41	3487.14	28433.5	37607.1	16941	2944.23	3000.85	3232.8	86912.1	58828.2	37364	5070.66	5257.28	4766.03	19212.4	13134.8	10522.1	6959.08	5020.46	6477.09	7756.23	9419.82	7707.83	4406.33	4024.86	4394.4	123587
287	13C_6	M570T533	NA	570.164	532.8	570.163	570.164	532.44	533.04	6	576.178	576.189										1636.57	1590.66	1620.73	22957.8	22868.6	10591.5	1732.67	1874.56	1937.94	52902.7	41308.8	15437.8	1699.59	1826.74	1852.56	4614.79	4461.43	5518.53	1846.08	1808.4	1926	3430.76	4231.57	2697.52	4036.34	3876.86	4026.08	8789.46
488	12C	M636T744	NA	636.326	744.39	636.324	636.326	742.62	745.98	28	642.339	642.352										7048.77	1727.93	8431.67	19326.9	15030	2019.18	2730.3	22213.5	14055.9	14382.8	5083.83	3184.01	2681.2	1765.47	1536.84	1606.9	3291.39	2576.91	6460.15	4796.68	6825.58	3053.06	2413.89	3004.51	13490.9	45758.4	14679.9	3690.21
42	12C	M599T248	[718][M+2]-	599.196	247.74	599.19	599.198	246.36	248.94	29	605.21	605.222										7047.97	8315.83	6359.9	7378.14	5969.93	4989.95	7704.57	7357.78	5389.58	6253.18	5781.92	5178.27	12941.2	17922.1	11700.8	11680.3	28490	18716.5	19382	17114	15573.7	29123.1	26579.8	20674.9	92549	71374.4	152252	116917
601	12C	M856T1064	[1054][M+1]-	856.214	1063.62	856.214	856.217	1055.46	1065.42	39	862.226	862.243										6846.42	20821.4	7702.4	6093.58	14929.1	10772.1	18006.5	5178.43	15876.7	5700.03	10679.3	3838.38	39919.6	53088.3	21404.1	15132.6	17853.4	20249.4	34551.3	32824.9	51367.1	12526	15160.9	14955.9	5809.45	17097.8	26500.3	10514.9
549	13C_12	M275T938	NA	275.123	938.28	275.122	275.123	934.32	940.68	6	281.14	281.146										6832.13	5803.95	5696.58	27301.6	8521	10404.1	6051.45	5635.15	6188.92	5098.15	7408.52	8188.86	4595.41	4906.16	4528.99	4585.13	4716.56	4746.92	4435.06	4565.49	4473.1	4484.68	4718.21	4600.5	14370.4	7160.97	5699.51	5873.3
145	13C_6	M713T388	NA	713.202	388.45	713.193	713.203	385.2	391.38	13	719.215	719.229										26678.9	16308.8	16998.3	26535.2	107022	77965.5	17849.9	32089.6	20629.1	164901	183266	1.04377e+06	7229.32	6922.4	4540.53	7350.11	7976.73	6739.57	5889.24	8147.44	7531.85	7822.57	7275.07	6028.56	9020.14	9843.81	9007.12	39515
81	12C	M702T315	NA	702.204	315.09	702.203	702.204	305.58	317.7	26	708.217	708.231										6795.31	6538.46	6635.52	5823.1	4910.45	4598.47	6163.44	6930.93	6108.38	5054.88	6447.77	4606.81	114818	153359	93566.6	141413	150105	197530	119933	147654	246620	134378	150044	190927	88403.3	65090.4	82600.6	58257.2
532	12C	M454T896		454.114	896.425	454.113	454.115	889.98	898.14	16	460.129	460.139										6776.1	5202.89	5931.66	4658.95	4531.33	4426.78	10065.1	12964.7	6449.24	4473.8	4612.14	3129.01	2968.44	2810.95	2703.07	7537.83	3170.01	4390.79	2891.17	5314.83	8996.49	3640.39	2473.78	3173.96	8260.22	16886.9	16025.9	7125.74
569	12C	M271T1023		271.061	1023.12	271.06	271.061	1022.19	1024.26	32	277.078	277.084										6721.87	7787.67	8079.9	4366.85	2161.3	4356.38	5155.45	7218.54	6094.64	7871.92	4770.02	9007.76	15649.1	18201.5	31027.3	71843.3	43865.9	63852	87295.8	23093	25049.7	28185	41072.1	20896.6	1994.97	3798.25	3473.93	14612.4
259	12C	M785T517	[995][M]-	785.345	517.32	785.344	785.346	515.27	518.88	24	791.358	791.373										6592.71	2719.58	5463.1	5748.19	5340.78	3905	8643.75	15616.7	8401.27	5533.47	3345.75	5167.07	1089.86	1249.08	1383.77	1394.89	1387.77	1197.17	1302.92	1314.29	1229.85	1171.5	1087.66	1171.15	67401.1	85506.2	81061.6	15015.5
39	12C	M225T235	NA	225.052	235.41	225.052	225.052	234.42	236.82	6	231.07	231.074										6579.06	6878.95	5934.05	4116.41	3735.81	3621.72	5266.95	5464.01	5065.92	4284.39	4007.52	4588.64	8073.38	7776.94	7750.91	8345.04	10976	9418.65	35816	21492.6	33733.4	7131.76	9062.41	7288.8	9199.72	9199.05	7576	19262.9
326	12C	M698T558	NA	698.172	558.24	698.171	698.173	558.06	558.42	6	704.185	704.199										6519.62	10222.6	6747.13	8550.79	8527.85	5809.97	15532	11487.5	9530.3	7345.89	4925.17	5306.73	1565.64	1435.78	1246.22	1447.45	1868.72	1925.33	1806.95	1507.29	1733.05	1631.94	1580.62	1504.65	3682.68	3306.52	2752.83	2791.75
294	12C	M329T536	NA	329.124	535.8	329.124	329.125	535.2	537.18	19	335.141	335.148										6495.85	5459.13	5818.47	6964.9	7191.6	6791.1	19141.7	23729.4	17711.2	4454.59	4866.11	7110.03	949804	863461	817246	53763.3	64731.4	33053.7	78494.2	103318	69149.6	97585.2	124923	68206.5	391047	419916	381348	25990
509	12C	M456T805	NA	456.13	804.69	456.129	456.13	804	805.38	22	462.145	462.154										6430.88	7953.26	5039.76	10708.1	13258.6	11875.8	15537.9	12327.7	8618.52	13068.7	9700.96	8282.78	2017.34	2200.8	4810.89	1882.98	5490.17	2895.68	2857.9	3275.42	2256.83	2245.48	4209.02	2924.18	19317	25940.7	30320.5	10214.6
337	12C	M839T561	[1047][M]-	839.354	561.42	839.353	839.355	561.24	561.6	11	845.366	845.382										6426.31	3855.98	4914.3	2896.61	3143.21	3451.57	4677.13	4470.13	8944.05	3374.06	4448.8	8676.37	1405.69	1304.29	1162.49	1398.83	1709.83	1545.25	1334.69	1347.72	1433.86	1480.9	1406.76	1292.55	2678.26	2254.62	2105.1	2581.64
227	13C_6	M895T478	NA	895.295	477.6	895.295	895.296	476.58	478.38	12	901.306	901.324										1201.55	1085.77	1168.13	8535.08	8314.69	7368.9	1186.25	1294.7	1203.43	29725.7	28683.1	13679.5	1369.92	1433.02	1177.59	1338.82	1685.79	1729.55	1258.97	1108.76	1299.9	1407.63	1409.19	1888.74	2028.86	1734.87	1678.01	28648.9
620	13C_12	M480T1075	NA	480.17	1075.14	480.167	480.17	1075.14	1075.56	8	486.185	486.195										6362.13	3084.76	6888.3	11841.2	13564	2369.49	2607	7459.43	8218.98	10212.3	4416.27	2267.31	2226.44	2259.19	2602.37	32464.7	22374.1	24170.1	2372.56	2358.48	2421.8	23002.5	19373.4	27266.6	5808.33	10666.9	12338.5	9892.08
412	13C_6	M454T636	NA	454.116	636.39	454.116	454.117	633.9	640.08	4	460.132	460.141										785.021	674.213	767.766	3807.42	3669.32	2369.1	723.703	771.215	750.03	12345.7	25230.1	4175.79	1210.4	1117.84	1141.15	1455.51	1911.83	1358.35	1675.91	1976.78	1246.64	945.115	1299.14	1155.52	1453.72	1105.67	1114.3	2770.61
505	12C	M531T797	NA	531.15	796.8	531.15	531.151	796.02	798.24	11	537.165	537.176										6288.23	12557.9	7489.57	5676.26	6578.56	5715.52	29488.3	14035.5	18909.9	8193.59	5894.02	12360.4	5693.61	5097	3667.36	3621.4	5006.2	6359.4	4702.29	3962.2	5617.62	4485.35	5613.36	5844.52	127552	70874.5	62372.7	9030.58
632	12C	M744T1084	NA	744.367	1084.5	744.365	744.368	1083.3	1085.28	27	750.38	750.395										6245.74	21522.6	9394.49	4252.05	8713.27	5943.09	3208.74	11007	10248.1	14965.5	6505.42	11746.3	24499.4	18579	9039.95	6320.81	7619.48	7632.92	17683.1	13011.3	29475.8	5817.15	8041.2	4098.06	13151.4	21640.1	12503.8	5706.73
374	12C	M267T588	NA	267.087	588.42	267.085	267.087	587.46	594	24	273.104	273.11										6237.85	5481.94	6988.15	6067.59	9069.68	7285.23	4983.2	6420.73	5907.3	8024.4	5091.93	7319.17	47372.2	48262.6	58021.7	30032.8	32396	35153.8	51245.6	45634	58936.3	52857.9	61422.3	55539.6	35791.1	33194.2	30470.9	27820.2
421	12C	M320T657	[204][M+1]-	320.085	657.36	320.085	320.086	656.4	660.72	20	326.102	326.109										6237.57	5096.32	7919.38	5228.33	6426.17	5518.36	9978.56	13140.7	10892	6790.63	5695.44	11220.1	17919.8	15647.4	5134.05	6382.06	8549.81	10875.9	5359.94	6193.71	9080.78	2309.74	2586.15	2701.88	7430.11	6279.09	9251.5	4191.31
339	13C_6	M527T562	NA	527.223	561.6	527.222	527.223	561.42	562.02	7	533.237	533.248										1352.85	1299.19	1353.96	17775.3	16364.5	12954.5	1199.17	1468.58	1222.32	26195.4	26891	18398.5	1958.07	1577.92	1577.4	1879.27	3223.92	2405.29	1781.24	1660.16	2047.04	1960.92	2063.04	2138.4	2254.19	1980.96	1939.09	8688.79
158	13C_6	M727T405	NA	727.215	405.06	727.214	727.218	403.08	406.26	5	733.228	733.242										2260.69	2266.46	2107.42	5160.86	9505.25	7971.34	1999.02	2200.56	2040.61	27114.5	9623.71	77111.1	2120.79	1733.9	1897.68	2089.66	2387.11	2066.32	1980.92	2122.5	2125.97	2024.61	2087.42	2116.23	4036.33	3408.51	3368.89	10233.4
595	12C	M882T1064	[1077][M]-	882.23	1063.74	882.229	882.231	1059.42	1065.18	36	888.241	888.259										6122.57	3733.78	7181.53	5996.15	5967.32	4379.57	5438.46	7082.01	5452.21	5334.35	3883.39	4581.22	38253.3	38367.3	26304	11250.8	16971.5	14322.8	32681.6	35828.7	44857.6	10991.7	13169.8	11946.8	7950.47	28239.8	30392.4	9870.94
48	12C	M613T258	NA	613.177	257.88	613.176	613.177	256.86	258.84	23	619.191	619.203										6069.37	7307.8	7107.22	4532.65	7975.95	5988.09	7625.12	11362.7	6050.5	9438.08	6110.9	6629.81	6585.75	7646.29	8752	7169.52	11999.5	11269.6	11256.1	12858.6	11207.7	16249.1	19110.9	12908.7	111436	116653	152732	191472
94	13C_6	M835T334	NA	835.245	333.54	835.243	835.252	332.94	336.96	7	841.256	841.273										1097.51	997.265	1032.68	29362	25440.4	23661.9	1100.92	1128.71	1050.88	19895.7	24540.8	15393	1036.17	1260.02	1053.28	1386.81	1564.92	1443.52	1370.98	1074.79	1239.76	1427.84	1324.07	1300.6	2068.08	1605.88	1440.56	5902.23
577	12C	M288T1040	NA	288.052	1039.8	288.051	288.052	1038.78	1040.58	19	294.069	294.075										5982.56	5564.68	3439.84	1901.35	1886.34	1685.34	1821.33	1798.91	1782.04	1797.07	1775.51	1517.51	26221.8	26489.2	35354.2	28141.5	33285.9	23063.3	22108.4	15547.7	18874.9	33805.5	32951	24104.1	11331.1	16074	7918.28	8714.15
378	12C	M238T593	NA	238.036	593.01	238.035	238.038	592.02	600.54	4	244.053	244.058										5954.86	5474.5	3748.28	4725.32	11972.6	4183.99	4426.68	5947.32	4298.13	6235.67	3525.03	4162.87	28319.4	21151.7	14786.8	6059.44	8780.62	9856.68	4443.04	4333.17	10573.7	3903.72	5164.64	7675.95	7001.55	6894.99	6984.38	4327.65
560	12C	M777T961	NA	777.224	960.54	777.223	777.225	950.4	961.68	19	783.236	783.252										5854.49	3703.53	6740.66	6598.99	5022.76	3264.87	6192.9	6490.26	6302.08	4776.88	3229.01	3107.3	13376.4	13201.4	6515.93	4652.86	8311.54	6418.72	24647	12105.5	38576.4	5792.68	9140.01	8528.81	140120	90778	46841.7	18168.7
272	12C	M964T520	[1128][M]-	964.272	519.72	964.27	964.274	518.52	520.08	34	970.282	970.302										5827.89	7250.94	6141.82	6149.44	9432.13	7391.49	6573.43	8629.13	4387.16	6070.4	4408.8	2748.94	4552.31	5342.53	5944.37	3040.93	7641.13	3460.98	4568.36	6911.22	4253.47	3605.09	4228.88	4550.86	13702.4	18763.8	38554	7921.05
168	13C_6	M569T435	NA	569.16	435.06	569.157	569.161	434.28	435.3	5	575.174	575.185										2553.59	2306.06	2643.11	18197.2	15536.1	10040	2254.23	2568.8	2326.7	44791.1	46626.6	30102.9	3157.57	3217.16	2745.41	3211.93	4131.61	3860.96	3787.07	3558.07	3617.96	4158.11	3983.64	3701.78	4535.26	4078.34	3967.77	5373.6
185	12C	M576T438	NA	576.172	438.285	576.171	576.172	438.17	439.02	10	582.186	582.198										5763.38	7562.6	5709.25	3272.9	4992.78	5197.91	6464.28	5145.66	5738.54	4322.89	5490.09	6687.24	1597.26	1803.54	1773.07	1929.94	2149.21	1895.41	2098.53	1794.31	1858.34	1867.79	1961.63	1715.78	88489.4	37129.6	24623.4	5351.13
360	13C_6	M741T571	NA	741.233	570.54	741.232	741.234	569.76	571.14	9	747.246	747.261										2290.96	1269.45	1370.22	4458.79	5250.94	2491.89	1334.96	1330.66	1303.73	27260.3	15874.3	23980.8	1420.73	1922.7	2056.97	1926.87	3114.27	3972.12	4837.03	2969.78	5757.32	1518.31	3021.12	3172.03	5721.79	4797.8	5125.37	25220.7
459	12C	M432T696		432.115	695.7	432.114	432.115	695.1	696.3	12	438.13	438.139										5736.02	4820.75	5498.97	5696.69	5669.62	6481.73	8028.4	9948.41	7308.16	5336.34	3621.76	5801.6	51332.6	52830.1	73596.4	6865.55	5609.09	4134.2	12851.7	11893.4	6369.88	9578.13	10153.4	6344.19	20765.8	29192	20126.2	4370.25
204	12C	M374T458	NA	374.073	458.31	374.069	374.073	456.72	459.9	24	380.089	380.097										5712.08	4285.56	4005.01	5758.52	5206.33	5302.18	4996.14	3999.59	5428.99	7001.3	7145.02	4737.89	31432.8	16640.6	106028	63360	100039	27163.8	32033.5	9473.92	15552.1	34975	18595.2	11953.7	56648.7	90804.2	66426.2	50616.9
390	13C_6	M571T604	NA	571.21	603.54	571.209	571.212	602.76	603.72	11	577.225	577.236										10020.6	11898.5	8936.79	67790.1	64503.3	49178.6	6585.29	5919.73	5051.7	109323	114904	71709	4269.67	5249.41	3906.57	3684.61	4779.7	5611.65	5852.24	4328.4	7605.65	5516.25	5904.9	7089.97	3370.82	3349.76	3726.11	27234.2
479	12C	M801T720	NA	801.224	719.52	801.224	801.225	718.98	720.12	5	807.236	807.252										5665.9	7636.96	5119.41	4573.2	7321.31	4297.58	7263.61	6904.24	4308.78	7423.85	4647.55	3778.53	3062.81	3430.61	14650	5388.29	4524.85	3783.17	5173.67	8105.12	5142.41	3027.34	3075.65	3582.11	28866.1	39284.9	41226.3	18342.9
331	12C	M501T561	[571][M+2]-	501.151	560.64	501.15	501.152	559.17	560.82	12	507.166	507.176										5663.31	5115.74	4770.9	3991.16	4591.01	3734.35	13543.2	18448	14568.9	4019.57	3928.59	4177.99	15708.4	13291	16926.9	4213.07	5802.26	3770.5	3835.72	3857.48	4130.67	5358.11	4099.6	4434.51	414236	293820	202000	5709.87
535	13C_6	M578T907	NA	578.111	906.9	578.111	578.111	906.48	907.08	5	584.126	584.137										1871.68	2196.16	1905.9	15473.1	17947.2	3339.05	2078.2	1967.13	1791.74	58671.4	29531.7	9251.11	2684.99	2465.08	2979	2906.48	3549.28	2735.84	2490.02	4186.37	5476.16	2571.55	2506.76	2508.48	3379.98	2395.79	2099.46	2210.61
163	12C	M809T417	NA	809.235	416.58	809.234	809.235	414.6	417.78	11	815.247	815.263										5626.12	5202.58	4833	4843.21	4403.27	4440.01	5058.82	5067.06	6249.08	4589.3	4550.32	4312.71	4844.59	5630.17	5433.83	4241	6084.49	4278.6	5363.96	5976.29	6897.61	5659.73	4860.46	4153	46067	77184.6	50854.1	15979.8
346	13C_6	M169T563	NA	169.06	563.22	169.055	169.061	559.32	564.6	18	175.079	175.082										2017.07	2254.76	2054.79	22071.7	37801.3	29717.8	2055.33	1952.76	2093.88	34458.7	44434.5	21455.1	6527.8	4762.74	5217.66	52046.5	62139.1	43607.8	3861.79	3586.68	4177.54	81757.6	88037.6	67302.4	2521.39	2762.31	3018.76	508189
598	12C	M857T1064	[1055][M]-	857.211	1064.22	857.21	857.219	1055.46	1065.42	30	863.222	863.239										5601.4	10887.8	6492.01	4585.2	4862.59	3721.24	3570.56	6005.12	6158.05	5119	3588.96	3578.99	40965.4	41327.7	31004.8	11166.1	17120.5	19867.5	33240.4	37320.3	50599.4	12818.1	17629.7	14154.9	6044.39	25990.4	19971.3	9773.35
393	12C	M178T614	NA	178.027	614.28	178.026	178.027	613.86	614.64	3	184.045	184.049										5586.21	6341.39	5212.9	4515.33	5912.05	4103.06	5524.54	8549.48	6329.64	5360.89	6125.68	5876.23	2387.26	2629.18	2335.76	1900.17	2314	2349.58	2721.14	3274.51	3437.16	2253.6	2384.55	3269.64	88672.1	69546.3	60986.4	11210.6
342	13C_6	M573T562	NA	573.228	561.72	573.228	573.228	561.6	562.02	6	579.242	579.254										1289.62	1374.86	1690.97	15959.8	14417.4	10601.2	1504.86	1244.16	1390.21	24873.3	25720.1	17314.6	1440.01	1395.98	1429.84	1739.7	2821.07	1849.49	1766.93	1600.99	1895.71	1760.17	1875.82	1616.73	1682.69	1405.11	1457.16	7130.44
323	12C	M475T557	[525][M]-	475.181	556.68	475.178	475.182	555.84	557.22	13	481.197	481.206										5418.2	4896.47	5842.6	5877.5	7894.43	6555.3	5997.99	8458.58	6928.67	6508.73	6974.92	6423.21	284875	252313	107583	18221	16780.1	10731.3	22390.2	33024	29280.2	25352	22728.9	29379.4	51493.3	33263.8	28195.9	29891.8
261	12C	M1054T518	[1158][M+1]-	1054.35	517.5	1054.35	1054.35	516.3	518.52	31	1060.36	1060.38										5393.96	5544.82	4729.54	3075.42	3464.42	2579.31	5471.55	6658.77	6524.28	3239.6	2689.12	2655.13	12499	16562.1	6614.8	6017.15	7326.45	14307	7409.02	9984.86	22268.6	9906.49	11671.5	15939.9	7532.23	8942.06	7513.1	4103.08
551	12C	M843T938		843.37	938.37	843.369	843.371	938.04	939.48	20	849.382	849.399										5385.09	4489.51	3875.14	5655.57	5784.24	3319.32	7633.69	3569.26	5819.86	4391.28	5180.33	2821.25	1307.01	1211.66	1276.15	1471.37	1703.44	1552.92	1579.93	1417.07	1699.94	1628.56	1562.06	1410.14	70322.6	27852.6	64444.2	10171.8
276	12C	M910T522	NA	910.306	521.7	910.304	910.306	519.3	522.48	31	916.317	916.335										5379.46	7606.89	6002.33	4243.9	5333.29	4131.7	9616.22	9049.73	6981.58	5606.92	4744.93	4229.89	24910.4	35853.9	18436.5	11579.6	12125.1	27562.2	15551.7	18071.9	35668.7	18957.8	30438.7	38784	14531.3	9019.28	9619.62	5572.44
344	12C	M704T562	NA	704.313	562.02	704.312	704.314	561.84	562.44	10	710.326	710.34										5361.52	4959.43	5012.95	2832.42	3234.65	3866.52	7015.18	7189.86	9490.64	3717.51	4456.08	4469.32	1495.11	1420.78	1421.27	1478.2	1651.89	1408.43	1494.05	1421.25	1426.7	1436.81	1444.45	1446.58	2366.11	1891.09	1935.86	2229.71
474	13C_6	M869T714	NA	869.223	714	869.223	869.224	713.76	714.18	6	875.235	875.252										1037.09	1266.8	1384.7	15205.6	12143.6	7000.42	1265.48	976.18	1132.73	26351.4	19066.6	9092.64	1467.39	1557.57	1446.88	1247.21	1693.01	1660.89	1174.96	1431.02	1629.38	1349.59	1752.52	1722.46	2745	1978.38	2969.97	2441.91
237	12C	M280T492	NA	280.082	491.88	280.082	280.083	490.32	492.48	3	286.1	286.105										5338.01	5675.01	4959.41	3793.68	5221.39	4273.24	7609.36	8839.04	7558.99	5222.2	4610.32	4774.63	14759.5	14967.2	10860.4	5075.46	5876.51	6459.24	4351.72	3642.01	4865.38	4152.13	4108.29	4234.22	112095	65226.1	68302.6	10972.7
254	13C_6	M373T516	NA	373.123	515.94	373.12	373.124	514.74	516.9	18	379.14	379.147										26675.4	34377.5	25673.3	236375	251818	294944	35784.1	40481.6	30397.9	587929	492169	629457	30471.4	27794.5	25941.5	96246.4	53141.2	129319	26184.2	31838.2	30951.9	15552.2	17155.7	29165.9	53901.5	52180.9	43417.4	1.35192e+06
517	12C	M981T825	NA	981.287	824.94	981.286	981.287	824.22	826.2	6	987.297	987.317										5310.24	5203.04	5589.02	4402.15	4931.37	4380.62	6012.65	8754.31	5784.48	4268.38	4121.81	4847.91	5769.5	6410.26	4261.26	3308.19	4039.72	3640.18	8521.75	5520.91	8105.7	5541.9	3063	2615.61	18368.6	58856.7	38704.2	8971.14
154	13C_6	M374T405	NA	374.127	404.7	374.121	374.127	402.48	406.86	13	380.143	380.151										2538.56	2574.49	2324.5	7666.96	8100.44	9596.79	2449.53	2501.86	2466.43	43589.4	33225.9	41985.2	3419.85	3311.34	3638.45	52845.8	77592.3	114157	3818.6	3523.42	3827.48	14950.5	14283.4	16211	3835.19	3100.21	3123.48	148355
457	12C	M371T696	NA	371.135	695.7	371.134	371.146	694.74	703.08	9	377.151	377.159										5240.45	4979.61	5103.16	6697.54	5791.69	5286.78	9205.09	11041.4	9612.73	4436.03	4230.01	5552.91	91350.2	87544	118606	13677.4	14469	9398.63	17252	15498.5	11999.2	11766.5	10123	12390.1	77281.1	83824.7	81823.9	9946.23
30	13C_6	M321T223	NA	321.092	223.02	321.092	321.093	222.9	223.32	4	327.109	327.116										1252.82	1191.96	1194.37	1355.71	1376.88	1370.82	1175.92	1312.21	1091.29	23414.4	11777.1	21578.8	1841.54	1611.91	1632.84	6377.48	8753.85	7415.96	1967.72	1916.5	2067.63	2085.47	2169.59	1687.16	1732.05	1526.57	1543.75	26637.2
355	12C	M280T569	NA	280.082	569.34	280.076	280.083	567.6	572.52	19	286.1	286.105										5183.64	5218.54	4183.79	6045.91	6143.06	5416.93	12610.7	15667.5	9589.3	4910.65	4256.97	4635.08	19232.4	22225.8	17919	3982.28	1330.53	1335.11	4547.35	3812.95	3599.64	4056.18	3330.85	3341.66	184906	164436	149011	18163.5
277	13C_6	M769T526	NA	769.438	525.84	769.437	769.438	524.46	526.26	9	775.45	775.465										944.362	896.526	797.83	804.302	885.116	724.779	824.006	847.575	850.012	16462.6	12932.3	10287	1023.41	779.894	895.211	5633.58	9404.38	6114.95	869.717	885.592	882.537	943.791	1055.62	890.756	1368.75	1376.45	1162.81	39550.4
524	12C	M477T868	NA	477.141	867.72	477.14	477.142	867.12	868.14	5	483.156	483.166										5120.35	3325.81	2343.93	1624.62	1657.2	1741.09	1904.81	1978.08	1734.99	1675.53	1899.02	1865.79	22095.9	30440.2	76289.2	7182.31	10011.5	8247.21	4538.44	5001.18	6704.95	4581.36	6500.72	6425.45	15320.6	12788.4	29315.9	5809.38
386	13C_6	M541T599	NA	541.199	598.74	541.198	541.201	598.2	599.16	12	547.214	547.225										1962.11	1921.25	1951.08	22752.4	33873.6	22510.4	1936.05	1938.76	1802.86	36221.6	29614.8	23493.6	3032.63	2645.16	2398.59	5931.21	11911.3	15908.6	3379.99	3171.6	3862.46	12049.7	10161.4	9397.43	2459.54	3129.29	2756.12	49081.3
266	12C	M789T519	[1001][M]-	789.34	518.7	789.339	789.341	516.3	519.72	35	795.352	795.368										5098.02	3347.23	3952.63	4890.83	6302.53	3880.25	5163.07	10746.8	4955.21	3841.23	3059.02	3869.9	6267.61	4807.73	6376.8	5158.86	5066.19	3134.11	5202.36	6334.05	4541.97	6580.25	4003.08	2948.56	29012.3	44924	32575.1	16965.6
630	12C	M819T1081	[1026][M]-	819.235	1081.08	819.234	819.235	1080.3	1081.5	23	825.246	825.263										5089.56	4193.63	6826.31	3211.16	3798.87	2371.44	6241.08	9958.49	10629.4	7480.5	3759.53	5581.76	216567	300105	122459	32238.6	82791.7	94967.8	59847	61927.3	105410	12151.6	48729.2	17590.1	59129.8	79139.3	69119	28072.9
155	13C_6	M199T405	NA	199.07	405.06	199.065	199.071	398.34	406.08	9	205.089	205.093										3589.41	3379.57	3054.98	8495.91	8362.81	9994.21	3061.89	3138.7	2942.16	43423.8	34567.5	59755.8	3986.2	3693.05	3416.38	75503.6	62346.2	114800	4468.47	3877.39	5024.97	19934.9	15438.7	15291.4	4324.93	4102.02	3780.62	156900
142	12C	M263T388	NA	263.14	387.6	263.134	263.14	385.8	390.18	23	269.157	269.163										5029.04	3198.79	2590.69	4819.36	4335.79	3394.77	2741.96	5470.13	4135.85	3322.5	3938.37	3003.89	60558.3	55460.5	76785	74544	46615.1	43713.4	58852.6	57298.5	57881.4	69397.3	64324.8	55297	9829.15	14287.2	4767.41	5242.23
238	13C_6	M569T492	NA	569.16	491.7	569.16	569.16	491.28	491.88	5	575.174	575.186										1574.49	1262.58	1541.63	17538.6	25759.1	15403.9	1459.61	1695.88	1619.06	33450	26148.3	11656.3	1717.56	1629.64	1412.52	4768.98	5745.45	5387.28	2101.57	1892.91	2451.59	3143.9	4961.02	2777.37	2893.13	2235.98	2483.84	7888.21
312	12C	M238T549	[88][M+1]-	238.079	548.52	238.072	238.08	546.9	558.84	29	244.097	244.101										4981.25	3322.82	5114.39	4237.11	5388.36	5195.17	3369.83	5125.15	3463.31	3942.87	3344.15	8246.74	53435	56662.9	49978.8	30556.4	2302.87	35555.2	39450.7	36390.2	68569.4	46591.2	60856	15672.4	24945.8	41787.4	10081.3	10246.1
191	12C	M309T449	NA	309.061	448.98	309.058	309.061	448.56	451.74	4	315.078	315.084										4979.77	5157.1	4404.68	4290.01	5000.9	4420.58	4953.8	5693.72	4155.45	4401.24	3837.06	4421.49	76882.1	42616.2	33000.2	14492.4	14419.9	17017.4	17625.3	17563.2	16928.2	18691.8	17365.9	12438.9	3971.86	40662	5489.92	17782.9
31	12C	M500T231	NA	500.141	231.45	500.141	500.141	223.92	232.86	6	506.156	506.166										4938.51	3642.62	5074.46	4221.55	3729.68	4069.81	4170.25	3998.08	4982.56	3913.79	4428.48	5249.01	2112.88	2103.75	1981.37	2147.95	2265.56	1896.78	2381.33	2854.81	2050.52	1954.35	2013.83	2125.04	7708.7	15170.4	14645.3	5460
392	13C_6	M599T611	NA	599.17	610.68	599.17	599.17	610.5	610.86	5	605.185	605.197										2206.49	2065.92	2286.96	11532.4	10706.6	6997.24	1942.76	2062.1	1934.65	42386.9	28860.7	17326	2136.74	1742.26	1701.44	1992.09	2495.24	2251.2	1895.1	2031.14	2418.82	1944.18	1942.1	2076.82	4022.42	2570.44	2395.18	4577.1
465	13C_6	M745T696	NA	745.337	695.61	745.337	745.338	694.92	696.01	6	751.35	751.365										921.467	886.39	919.904	843.532	849.816	827.571	846.472	870.546	929.099	13377.4	9592.33	16307	1175.8	1047.39	1130.59	157252	187149	15347.5	1128.57	1063.72	1065.62	1075.24	1081.84	929.284	1233.07	1443.97	1343.96	29138.8
59	13C_6	M834T278	NA	834.24	277.92	834.239	834.24	274.74	279.72	12	840.252	840.268										2018.53	1913.23	1843.33	29945.7	17182.7	15569.4	1861.93	2181.44	1855.61	32536.1	30585.3	23688.6	2620.64	2607.13	2539.94	2999.72	4139.31	2800.56	3039.38	3261.6	3007.05	3286.89	3574.19	2939.3	3598.48	3579.13	3624.13	38566.9
375	13C_6	M212T590	NA	212.102	589.62	212.102	212.102	589.02	590.4	5	218.12	218.124										1623.65	1514.97	1699.25	1562.67	1537.21	1447.3	1481.09	1508.81	1445.5	21989.4	22546.2	20270	1487.04	1444.92	1508.38	131125	129964	140824	1697.54	1459.73	1694.53	1502.61	1682.79	1614.21	1880.85	1792.23	1880.94	114738
256	13C_12	M747T516	NA	747.253	516.33	747.251	747.269	515.7	520.32	12	753.266	753.281										4870.43	3268.96	4520.82	10253.6	9775.38	14244.7	3578.95	4276.07	4707.75	52066.2	36682.1	58327.2	3815.76	5312.46	6238.84	7777.03	7084.16	10226.2	4070.65	5418.97	7694.73	4683.46	5959.88	9761.99	15918.9	11784.6	16885.2	144878
180	12C	M712T438	[909][M+1]-	712.216	438.24	712.213	712.217	437.46	438.66	12	718.229	718.243										4785.17	5118.5	6655.25	2836.62	4962.08	3697.26	5463.49	5488.48	4598.67	4675.84	5492.83	6498.42	2938.39	2558.51	3270.38	1850.23	3216.17	2153.78	2532.52	1751.71	2056.31	2060.63	1359.22	1568.51	24839.2	20231.2	31528.9	8286.17
244	13C_6	M346T496	NA	346.124	496.08	346.124	346.124	495.66	497.28	8	352.14	352.147										4518.2	4386.93	3626.59	4088.37	3967.53	3781.49	3680.18	4199.07	3870.46	65854.7	76641.9	28157.2	1940.43	1850.19	1869.1	19755.8	12056.6	11845.8	2282.36	2150.99	2414.19	2197.22	2523.51	2175.65	12612.3	7251.07	5777.47	110293
304	13C_6	M344T543	NA	344.116	543.03	344.115	344.116	542.34	543.36	8	350.132	350.139										1852.28	1811.33	1640.68	5484.72	6889.27	4889.62	1703.39	1726.55	1921.67	35330.2	23010.4	19193.4	2529.72	2257.87	2226.58	4127.78	4334.42	5150.45	3217.23	3036.98	3143.25	3125.34	2993.52	3265.29	3025.77	2415.68	2488.34	53162.4
565	12C	M778T986	NA	778.227	986.34	778.227	778.228	985.56	987.72	9	784.24	784.255										4746.53	3159.91	5081.18	4088.55	3905.66	2431.3	4136.27	4794.88	4767.52	3672.21	2562.1	2968.34	5762.88	6691.23	3227.51	2362.99	3516.07	2966.27	5273.92	6081.07	14230.7	2986.46	3626.64	3201.64	72548.7	39228.8	30582.6	8155.15
614	13C_12	M558T1075	NA	557.991	1075.05	557.99	557.992	1074.36	1075.56	8	564.006	564.017										4730.01	5359.27	4731.4	3813.04	4304.89	4907.03	5180.16	6282.85	4891.29	4009	4285.5	5310.12	1388.67	1079.11	1356.03	12209.3	8691.21	10848.9	1279.31	1178.64	1289.52	7213.29	6300.76	14549.4	3279.35	2131.04	1768.49	1842.63
61	12C	M235T288	NA	235.109	288.06	235.109	235.109	285.9	289.08	23	241.127	241.131										4681.09	4804.54	3701.08	5083.41	4366.99	4107.81	3656.06	6864.95	2109.49	4246.13	4370.05	4748.45	33214.2	23353.2	39669.2	22119.1	28263.1	18088.1	30754	25751.7	21221.7	31672	32369.8	17178.9	16147.5	17173.1	12031.6	5411.68
127	12C	M679T365	NA	679.206	365.16	679.206	679.207	361.98	366.54	9	685.219	685.233										4663.32	6581.85	4980.65	5150.57	6601.27	4909.34	5990.67	5345.65	5107.23	5100.94	4650.63	5564.02	49747	87360.9	29275.7	28153	9694.39	21897.5	40391.5	47041.2	66349.1	7720.51	8377.13	10622.4	23354.4	16802.2	10230.9	7393.99
90	13C_6	M792T334	NA	792.23	333.57	792.229	792.231	332.76	335.94	10	798.242	798.258										1523.75	1417.12	1594.81	13222.6	9983.57	10298.1	1495.62	1505.15	1402.37	25409.1	24474.1	12054.8	979.02	843.996	885.264	1016.96	1146.08	1114.55	1016.39	1081.69	975.302	1044.19	921.36	946.365	2476.45	1703.09	1579.64	31357
610	12C	M768T1074	[984][M+1]-	768.236	1073.85	768.235	768.237	1073.34	1075.14	18	774.249	774.264										4609.47	948.745	25080.2	1011.93	2208.5	2843.53	1728.64	5543.36	5383.64	13393.2	4440.11	23343.9	50100.3	15391.7	1299.22	3431.73	5111.57	4576.62	21362	17179.4	17600.2	1259.42	1023.96	925.179	1702.94	1379.9	1082.47	1205.4
136	13C_6	M717T379	NA	717.162	378.75	717.161	717.167	378.48	379.68	6	723.175	723.189										6371.09	7963.22	7831.9	80714.9	39594.4	38267.9	9397.04	5759.88	7131.86	133886	133685	37403.9	3559.16	3428.47	3018.7	3445.56	3933.25	3990.82	3570.85	3748.91	4174.45	3194.01	3598.52	3232.8	8365.64	6451.75	7364.04	9146.72
362	13C_6	M625T571	NA	625.186	571.14	625.185	625.195	567.96	571.56	7	631.2	631.213										4880.03	5650.39	4708.71	15337.6	23805	23058.2	6282.8	5532.15	4229.46	83541.1	41696.1	93650.9	4657.77	5361.24	5473.74	6517.78	10080.7	5683.62	7572.4	7838.68	6670.19	5537.56	4899.05	5729.42	11619.8	12243.2	12962.3	16556.5
519	12C	M271T835	NA	271.061	834.6	271.061	271.061	833.58	835.14	22	277.078	277.084										4593.93	4237.71	3960.47	3790.4	4034.5	2887.8	4027.16	6045.88	3851.22	3816.16	3818.06	3189.65	32332.8	28583.1	27554.8	25189.1	23210.4	23992	19578	17232.1	16942.7	26797.6	21623.2	15149.4	14877.2	22270.8	11836	23089.2
188	13C_6	M377T441	NA	377.118	440.82	377.115	377.119	439.51	441.42	9	383.135	383.142										5354.57	7008.85	5592.18	6218.33	8233.62	6699.87	4361.62	4825.57	4254.86	68620.6	73540	38453.8	9504.54	10182.4	11579.1	76845.2	92515.3	82787.8	11129.2	9986.63	11008.7	17857.3	18908.9	12801.5	6787.44	7362.06	7369.19	177982
608	13C_6	M389T1075	NA	389.134	1074.63	389.131	389.134	1073.94	1075.56	18	395.15	395.158										2222.56	2520.24	2377	12359.4	26441.4	21516.5	2533.12	2446.98	2701.27	45520	31972.9	24898.3	3225.45	3449.56	3722.59	996418	1.05763e+06	775588	3217.62	3105.2	3416.95	488020	395833	517818	3674.39	3637.47	2966.65	62173.5
1	12C	M658T102	NA	658.105	101.52	658.104	658.107	98.58	102.3	27	664.119	664.132										4573.52	4261.87	4752.5	3931.4	2506.85	4374.53	4461.37	5667.31	4410.18	3235.42	3647.28	5859.19	4576.49	5455.13	5031.25	6928.81	5580.39	6460.74	13909.2	11201	15668.1	1917.93	1838.88	1475.75	4938.56	9494.44	8078.52	5326.81
286	13C_6	M467T532	NA	467.186	532.44	467.186	467.187	530.64	534	7	473.202	473.211										3036.75	2226.18	2688.26	1839.69	2028.91	2265.36	2135.79	2538.51	2470.81	32896.8	30678.1	30409.9	4718.11	3517.12	4187.03	79234	98577.7	127480	4319.46	3977.57	4366.25	4402.7	4772.56	4218.82	4813.9	4401.15	3923.38	15417.5
135	12C	M252T378	NA	252.088	378.06	252.087	252.088	377.28	379.86	6	258.105	258.11										4552.59	3564.94	3993.06	3050.12	2763.54	2973.66	3156.64	3458.28	3567.74	3459.09	3489.22	3649.23	10054.6	12578	7745.37	14958.8	15279.2	15406.7	101866	95448.2	111827	15294.1	15401	20687.1	4753.86	5048.61	5273.88	6576.92
369	13C_12	M679T586	NA	679.257	585.66	679.253	679.257	583.86	586.26	5	685.27	685.284										4549.41	3898.04	6281.09	3278.9	3981.12	4257.74	11408.7	11859.5	8059.37	5090.81	7766.67	4932.32	3061.24	2551.8	2458.56	2395.03	2815.61	2890.13	2358.71	2536.62	2115.09	3436.54	3319.28	2168.98	11848.2	6457.23	6366.3	8005.47
108	12C	M665T344	NA	665.19	343.525	665.186	665.192	341.52	343.92	10	671.204	671.217										4519.19	5662.39	5150.96	8151.51	8264.83	7510.53	5935.35	6771.5	6157.53	7975.28	13674.1	18336.4	1999.05	1827.67	1866.34	1957.72	2503.98	2078.58	2025.64	2093.82	2034.84	2961.53	2127.82	1808.54	512512	165639	62268.9	53849
195	13C_6	M589T453	NA	589.22	452.94	589.219	589.22	452.76	453.96	5	595.234	595.246										1829.33	1888.58	1746.23	11276.7	7896.84	7751.92	1473.85	1677.69	1742.84	20026.9	23432	20730.4	1923.02	1876.28	1804.01	2035.98	2497.25	2191.55	1760.46	2175.08	2242.3	1940.92	1856.2	2023.18	9504.04	2781.05	3069.24	10772.7
349	13C_6	M125T564	NA	125.07	564.18	125.064	125.071	562.8	574.92	23	131.089	131.092										2223.87	1987.49	2115.95	16075.2	30078	22971.8	2154.17	2035.42	2038.02	26708.2	33460.3	15818.4	2492.21	2225.1	2180.47	75085.2	107458	74534.2	2445.78	2483.57	2421.4	48423.7	56666.6	43037.6	2577.97	2787.99	2268.03	471407
480	12C	M427T723	[425][M]-	427.161	722.61	427.16	427.161	721.74	723.3	12	433.177	433.185										4492.71	3202.6	6724.03	2462.39	2885.14	3424.87	3673.55	3173.54	5215.94	2768.4	3216.05	7890.27	160122	103423	279574	14351	17621.2	12213.5	28917	27621.7	24451.6	43065.9	48317.3	20325	143760	83108.2	71292.9	7110.46
410	13C_6	M903T637	NA	903.219	636.81	903.219	903.22	636.72	637.32	4	909.23	909.248										2011.75	2305.7	2162.95	10628.5	11333.8	5893.57	1979.6	1963.59	2220.82	31416.8	27268.6	13673.9	2415.11	2523.95	2229.41	2181.49	3095.61	2463.86	2109.42	2206.32	2635.43	2337.92	2310.94	2392.71	5227.29	6145.87	7464.73	5546.14
364	13C_6	M257T574	NA	257.076	573.775	257.076	257.077	573.54	574.56	6	263.094	263.099										3655.98	3703.73	3462.79	12133.1	22910.6	14184.5	3345.61	3053.79	3328.77	55506.3	18598.2	38477.3	4654.27	4553.55	3719.2	4991.22	5842.85	6083.84	5944.97	5454.01	5559.81	5448.28	5234.35	5110.84	4239.36	4174.41	4024.81	12263.2
79	12C	M918T313	NA	918.288	312.72	918.287	918.288	311.7	314.52	16	924.299	924.317										4420.85	3705.42	2889.11	2452.78	3438.25	2856.05	3408.92	3893.41	3814.06	2609.61	2891.73	4220.26	1096.84	943.703	1368.98	1157.41	1830.47	1303.35	1451.05	1317.95	1200.04	1683.5	1615.85	1311.24	19888.5	27282.5	23632.3	18826
664	12C	M479T1096	NA	479.111	1096.2	479.111	479.112	1094.22	1098.78	18	485.126	485.136										4415.55	3264.5	10111.8	4479.36	9588.49	7645.43	3300.96	5120.61	4789.26	7618.12	4212.86	9758.55	8374.37	9288.73	6497.88	3891.4	3200.47	3692.45	8122.92	6484.58	12911.2	2401.87	3683.5	4614.8	11086.1	5148.56	5789.67	6288.47
405	13C_6	M711T629	NA	711.186	628.98	711.186	711.187	628.56	628.98	3	717.199	717.213										1909.96	1721.86	1867.58	4188.38	4774.53	3870.9	1924.42	1568.27	1548.38	15239.2	20489	20342.5	1783.13	2102.94	1517.05	1896.5	2080.69	2440.77	1674.61	2257.46	2566.52	1798.74	1772.28	2005.62	2613.6	2541.59	2423.04	15076.6
302	12C	M680T543	NA	680.208	542.76	680.208	680.209	542.76	543.12	4	686.222	686.235										4401.72	5788.78	4317.77	5054.88	7012.24	5835.82	5431.23	5077.89	4350.06	19161.1	11215	12942.1	1765.13	1432.01	1559.48	1642.58	2206.21	1819.37	1635.44	1572.43	1701.68	1577.98	1552.6	1497.87	7732.69	6975.48	6260.72	9680.68
500	12C	M546T781	NA	546.161	780.54	546.161	546.162	779.16	782.7	3	552.176	552.187										4388.69	7857.5	7955.98	5990.73	8103.77	5429.91	14743.9	3212.51	5692.06	3988.69	3090.52	4798.14	2802.88	2528.06	2441.06	2797.02	3443.44	3199.96	3012.35	2811.31	3229.61	2774.99	2873.45	2737.38	915424	92380	191972	7074.54
255	13C_6	M374T516	NA	374.127	516.21	374.126	374.127	515.7	516.9	12	380.143	380.151										4923.57	5555.22	4310.46	30602.2	28776.3	35389.7	5741.66	6579.2	5020.73	66451.5	54671.3	70553.3	5542.83	4947.18	4982.24	12810.4	10735.2	16778.9	5602.31	5630.64	5504.73	6474.24	7509.88	6681.63	9010.71	8456.79	7074.64	153957
268	13C_6	M750T519	NA	750.229	519.48	750.227	750.238	517.5	519.72	9	756.242	756.257										1776.73	1618.4	1635.66	1514.39	1510.05	1660.86	1467.56	1887.49	1513.96	20662.6	18727	12564.8	1263.49	1487.6	1143.93	19632.2	23113.2	19812.8	1294.65	1486.56	1321.44	1482.34	1509.14	1251.8	2503.93	2263.31	2168.28	34913.1
27	13C_6	M350T177	NA	350.155	176.53	350.155	350.155	172.15	180	9	356.171	356.179										1695.45	1805.01	1675.96	1592.99	1553.66	1470.18	1676.45	1818.87	1802.04	11929.6	16058.6	26468.1	3436.7	2788.4	2850.95	178051	112129	157891	2193.96	2121.2	1894.34	1921.57	3492.82	3214.47	4986.43	2639.27	3402.48	103105
274	13C_6	M625T521	NA	625.207	521.28	625.207	625.208	521.1	521.88	3	631.221	631.234										2593.12	3186.15	2345.47	2578.94	2935.06	2709.03	2413.33	2651.33	2388.73	28036.5	31518.6	16850.7	4540.16	4200.7	4281.74	5158.34	9572.72	7339.89	5340.37	5500.45	5442.79	4973.61	5219.84	6623.5	7682.13	6809.04	7957.97	11302.9
223	13C_6	M686T477	NA	686.227	477.18	686.226	686.229	476.82	477.78	6	692.24	692.254										1365.41	1185.49	1262.14	1584.14	1526.72	1308.14	1234.02	1252.47	1256.06	16787.9	13692.2	7606.3	1164.41	1074.47	1241.71	1484.82	1728.85	1697.49	1345.8	1354.29	1419.36	1538.94	1472.99	1397.82	2275.57	1640.76	1737.95	61104.6
430	13C_6	M481T671	NA	481.144	671.28	481.144	481.145	671.1	671.46	8	487.16	487.169										1794.01	1679.71	1661.95	25921	44528.4	12312.3	1637.49	1640.33	1730.54	25234	12467.2	12996.9	2429.08	2020.47	2182.05	2656.25	4158.85	3226.11	3088.55	2557.8	2913.32	2609.18	3188.82	2798.94	2977.62	3047.13	2978.25	7360.3
628	12C	M713T1080	NA	713.354	1080.3	713.353	713.355	1079.7	1090.02	13	719.367	719.381										4292.26	2542.46	6155.18	3308.52	5159.59	3638.55	2948.48	8220.99	7613.05	10551	5172.68	7742.03	39115.1	19026.4	6343.26	10388.7	25977	28999.2	45196.7	28414.7	29313.8	5654.17	5150.71	4852.82	10193.8	11682.9	11115.5	5664.26
263	13C_6	M746T518	NA	746.233	517.92	746.23	746.239	516.63	518.52	12	752.246	752.261										2671.05	3177.77	2429.6	8663.37	10937.8	10172.3	3691.81	3843.68	3052.82	38278.9	33079.9	34693.7	3554.14	3602.44	2764.65	5931.63	4804.58	6892.83	2502.64	3444.09	3488.6	3132.67	3206.69	3268.1	5868.25	5964.89	4473.31	58261.7
379	12C	M413T593	NA	413.092	592.89	413.092	413.093	592.2	593.93	6	419.108	419.116										4255.2	2560.22	47361.2	2250.12	3255.09	2361.21	2946.46	2063.79	3701.89	2515.88	4240.54	20444.3	63105.4	39682.1	30549.1	10650.3	10626.7	14583.1	5187.73	7733.09	7171.7	5425.73	6037.94	5233.49	18888.4	4645.87	8081.18	7331.76
229	13C_6	M757T478	NA	757.226	478.2	757.226	757.226	478.2	478.38	3	763.238	763.253										1952.75	2380.49	2417.65	4191.26	5184.45	4915.44	1893.23	2007.44	1941.14	20969.6	19301.8	18122.1	4856.98	5735.53	6364.89	3690.17	4756.31	4448.44	3792.11	4041.72	3708.45	3300.16	3513.67	6816.55	15977.5	19594.1	21815.8	28317.7
222	13C_6	M683T477	NA	683.216	477.18	683.215	683.217	476.58	477.78	7	689.229	689.243										2096.6	2270.14	3357.87	7903.38	6807.83	6620.88	2313.1	2351.58	2135.59	29502.6	23839.6	14177.4	1523.14	1795.33	1633.02	1710	1888.52	2064.86	1646.15	1554.38	2019.1	1986.76	1968.7	1821.03	3803.9	3387.54	3310.51	30416.5
414	13C_6	M522T650	NA	522.171	649.53	522.17	522.172	649.02	652.38	8	528.186	528.196										1449.01	1438.85	1330.33	7096.76	14573	6526.74	1308.02	1494.98	1478.71	11705.5	11474.1	18792.7	2393.62	2476.51	1945.71	2730.32	2748.2	2847.58	2312.16	2458.69	2689.17	2339.52	2481.41	2964.28	3129.05	2455.78	2227.78	10955.4
667	12C	M855T1096	NA	855.211	1096.38	855.211	855.212	1096.2	1097.22	7	861.223	861.24										4183.83	4131.44	6404.36	4813.71	5245.87	3377.56	4782.28	4142.2	3987.71	3997.29	3411.03	3536.46	7170.71	10042.4	4957.29	3113.71	3897.78	3676.77	6145.14	8548.54	10081.1	3259.89	5581.34	5818.47	16749.3	20044.8	12281.8	6549.23
461	12C	M483T696		483.112	695.52	483.112	483.112	695.1	695.7	3	489.127	489.137										4177.19	6282.41	5050.92	6785.54	5117.33	4831.2	6586.99	6381.18	5007.96	5654.9	4111.43	5281.03	27079.8	29123.9	39217.2	4783.27	5288.68	3957.41	5912.95	5583.73	4443.18	5725.14	6167.87	4339.16	18464.4	22270.2	17881.2	5481.7
376	13C_6	M490T590	NA	490.144	590.04	490.144	490.145	589.62	591.6	8	496.16	496.17										2229.76	2371.55	2900.01	17447	14645.8	13666.6	2921.37	2450.34	2477.71	20603	12829.6	43312.3	2212.77	2023.28	2380.08	2221.87	3089.25	3052.23	2592.31	2998.46	2709.67	2350.46	2702.31	2544.77	5352.73	3466.67	3989.97	9835.09
489	12C	M250T746	NA	250.072	745.98	250.071	250.072	745.2	746.94	24	256.089	256.095										4159.7	7000.99	4355.73	5874.47	7377.71	4988.69	7635.36	7220.88	5084.4	4359.43	5437.83	6122.1	3320.7	3199.94	2986.97	1808.08	1865.02	1866.05	1600.88	1480.69	1469.42	1873.64	1760.61	1491.04	1.18479e+06	262051	223880	12416.9
477	13C_6	M537T716	NA	537.134	716.46	537.134	537.135	715.38	717.36	8	543.149	543.16										5047.75	6469.8	8652.02	19658.3	25003.6	18868.2	6266.29	4179.87	5089.97	33711.3	86308.8	31448.4	8252.63	8484.51	8891.48	8291.45	14727.7	9849.4	10005.5	10331.5	9356.52	9971.33	10599.8	9628.25	9513.45	7744.34	13272.5	143648
363	13C_6	M509T573	NA	509.14	573.36	509.139	509.14	572.94	573.36	5	515.155	515.165										5674.86	4364.15	5637.82	14786.9	33009	18087.4	5623	6727.35	6126.26	80661	25778.8	71862.3	11781.1	11316.5	8811.18	11188.9	13558.8	11272.8	14937.8	14451.6	16908.4	13933.7	13929.8	13630.7	22307.9	18533.5	16909.6	13241
20	12C	M166T175	NA	166.077	174.795	166.077	166.077	173.64	176.22	6	172.096	172.099										4138.54	3545.7	4642.37	4672.21	4418.45	5095.43	5982.83	7538	12945	3698.09	4821.81	5249.8	75902.5	64604.8	62219.6	5303.77	5867.38	5837.53	7753.58	6451.91	5905.02	6254.43	4719	5170.33	71650.9	57071.4	74897.9	7365.39
115	13C_6	M806T347	NA	806.281	346.86	806.277	806.282	345.9	348.24	13	812.293	812.309										1397.43	1370.87	1251.22	26699.4	23453.4	12386.6	1583.43	1216.78	1118.76	15954.5	13609.6	7881.46	1141.27	951.759	1194.92	1178.07	1402.5	1374.78	953.764	1142.5	1216.95	5131.22	1645.46	1804.51	2020.21	1599.62	1720.31	8945.8
426	13C_6	M458T668	NA	458.086	668.28	458.085	458.086	667.92	668.7	11	464.101	464.11										1254.21	1111.3	1370.04	3167.72	3230.09	2582.99	1192.38	1043.35	1045.18	8852.91	10840.8	11373.5	1325	1157.24	1240.93	1954.41	1710.58	2741.05	1272.67	1255.68	1301.32	1338.05	1331.54	1329.25	1692.88	1555.9	1658.8	36953.9
202	12C	M481T454	NA	481.147	454.32	481.146	481.148	453.54	458.1	7	487.163	487.172										3964.83	3487.1	3405.13	3228.09	3033.31	3077.91	3022.15	3983.13	3510.73	3546	2991.26	3615.65	61209.9	61149.9	61255.4	6259.32	5809.59	4776.05	8741.31	10604.4	7417.35	10254.8	14364.8	8526.99	7106.93	10541.8	8942.57	7124.25
145	12C	M707T389	[901][M]-	707.182	388.755	707.18	707.184	383.22	391.38	26	713.195	713.21		12C compound only	Unknown	13C6 labeled feature was not targeted for MS/MS or was below level of detection	13C6 labeled feature was not targeted for MS/MS or was below level of detection	707.1804 (4.38); 353.0846 (43.64); 191.0532 (46.38);				215071	384610	1.07873e+06	181683	813641	445494	515022	82209.6	360789	221036	190533	854851	1787.89	1638.78	1526.81	1758.44	2026.63	1893.7	1682.22	1473.97	1755.89	1671.96	1692.07	1505.65	3.88054e+06	1.54527e+06	8.77133e+06	17466.8
520	12C	M981T845	NA	981.287	845.4	981.287	981.288	844.92	845.88	8	987.298	987.317										3909	3590.27	7209.05	3260.91	4632.26	3482.72	4670.51	5569.71	4147.92	3929.74	3445.4	5655.29	2965.36	3730.28	3477.95	2373.56	2449.78	1882.13	4693.21	3004.57	4002.43	4037.59	1418.95	1507.39	44318.5	146633	97873.8	15263.9
245	12C	M217T502	NA	216.981	501.84	216.981	216.982	501.42	502.2	3	222.999	223.004										3907.02	6123.99	2656.69	1630.01	1604.4	1810.97	1665.34	1644.58	1617.6	1881.28	1941.23	1804.53	4164.49	3870.54	4188.17	2106.65	2825.26	2283.18	86805.5	77477	67144.2	2148.97	2275.38	2438.48	2191.61	2120.54	1964.5	3289.8
453	12C	M369T695	NA	369.12	695.1	369.12	369.12	694.92	695.34	3	375.137	375.144										3904.66	3628.87	3686	4175.85	3977.75	3583.29	4025.43	4869.18	4596.86	3578.17	3745.6	3965.64	23156.2	23611.6	35181.2	7228.98	8207.06	7195.54	10005.4	10968	8835.06	12418.1	12082.9	10220.6	17311.2	17433.1	16967.9	11110.8
243	13C_6	M347T493	NA	347.108	493.38	347.108	347.109	492.48	494.1	6	353.125	353.132										2155.29	2124.42	2084.22	6707.03	8456.95	6494.56	2013.25	1822.65	2050.06	15848.1	17039.4	22024	3308.97	3233.84	2857.35	5139.67	6559.3	4955.19	5280.58	4126.55	4541.67	4715.84	5148.12	4058.21	3346.63	2941.37	3083.38	30932
335	13C_6	M256T561	NA	256.092	560.64	256.086	256.092	557.04	560.9	7	262.11	262.115										679.894	894.19	697.264	735.924	764.178	653.681	832.794	792.976	738.798	7770.43	8171.52	6013.01	950.957	1704.56	1435.09	10628.6	11764.3	1530.06	1470.67	1309.17	1617.02	1253.23	1439.24	1385.84	1103.13	1005.34	1070.51	46405.7
70	13C_6	M567T297	NA	567.193	297	567.192	567.193	294.42	300	9	573.207	573.219										1432.52	1365.42	1574.07	26846.1	15436.3	10860.4	1410.32	1649.25	1422.95	22606.9	8928.52	8974.31	2891.83	2439.32	2283.14	3908.36	5107.99	3785.63	2719.65	2523.9	2704.31	3456.89	8011.01	3331.2	3919.97	2487.55	2304.24	5565.37
372	12C	M711T587	NA	711.213	586.86	711.212	711.216	585.84	588.06	9	717.226	717.241										3860.22	4347.99	4088.02	3796.02	6198.38	4978.75	4458.89	3671.19	3982.14	4144.41	3228.35	7669.18	12449.2	18295.6	7558.64	3408.77	4927.47	5872.96	5337.46	7523.4	7987.21	9477.92	7386.59	7717.62	5832.15	8965.52	8477.93	5852.01
380	13C_6	M619T593	NA	619.233	593.4	619.23	619.234	592.62	598.98	10	625.247	625.259										1398.81	1349.4	1421.01	10375.8	11924.5	11504.7	1412.08	1351.3	1345.47	14301	13346.1	9459.84	4884.39	8748.14	8773.28	3954.96	16883	10447.2	9099.25	6891.32	5825.96	6930.94	17634.6	4625.1	15575.6	62698.6	111264	19457
473	13C_6	M438T714	NA	438.122	714.09	438.121	438.122	713.58	714.36	6	444.137	444.146										1346.19	1428.13	1358.97	7676.1	8328.05	6225.29	1366.87	1503.5	1484.79	19201.3	14831.9	5245.54	1627.62	1597.17	1569.99	2779.57	3085.29	3162.61	1806.72	1829.55	1970.54	2051	2814.64	1764.52	2106.51	2149.72	2140.25	11572.1
352	12C	M618T567	NA	618.182	567.18	618.182	618.183	566.4	567.6	6	624.196	624.209										3849.68	4081.9	3051.51	2712.53	2769.16	2220.91	9003.97	10801.2	8726.54	3028.08	3140.65	2429.71	1527.53	1355.42	1354.43	1443.2	1985.59	1642.34	1509.07	1548.09	1446.57	1421.02	1578.45	1228.82	117495	75307.3	56633.3	4247.17
35	12C	M503T232	NA	503.141	232.08	503.14	503.141	230.88	232.08	3	509.156	509.166										3846.35	4214.05	4668.77	2847.87	3605.61	3122.1	4232.96	5243.13	3500.19	3997.58	3623.51	4739.87	4799.66	3429.74	3200.57	2969.35	4457.94	3266.51	3442.09	3737.43	3430.32	4000.02	3914.82	3089.88	56601.3	50861.3	33907.8	16336.3
21	12C	M326T175	NA	326.124	175.35	326.124	326.125	174.42	177	9	332.141	332.148										3800.32	4128.94	4188.51	4408.82	4251.24	4495.68	6324.13	11070.1	8944.49	4231.93	5046.36	6601.64	52197.2	44729.2	33367.7	8278.92	6959.19	7167.25	6508.17	5716.56	6002.27	5798.01	5609.16	5239.38	986442	520462	321238	44798
183	12C	M176T438	NA	176.043	438.48	176.043	176.044	438.36	438.84	6	182.062	182.065										3783.74	4100.1	5330.56	2395.02	5149.56	4213.3	5504.07	6164.36	4250.04	4714.35	4800.97	6753.61	3917.68	5033.66	9601.53	4482.75	10039.7	4308.25	8192.85	3222.71	4202.42	7405.59	2623.39	1961.41	66414.8	88793.2	65759.7	22949.5
147	13C_6	M625T390	NA	625.154	390.18	625.153	625.154	387.78	393.36	4	631.168	631.18										2241.52	3097.66	2419.44	3692.38	6730.6	5003.03	2632.48	2411.88	2329.53	13301.2	18221	34808	3427.2	4111.27	4153.57	5909.42	13654	8330.04	6601.98	6542.03	6168.76	5396.55	5057.9	7854	30330.1	30099.2	56273.2	111641
388	13C_6	M572T603	NA	572.213	603.45	572.213	572.214	602.76	603.72	8	578.228	578.239										3053.41	3412.04	3501.64	15905.3	14915.2	11328.9	2723.35	2583.14	2154.35	25133.6	25297.4	15733.6	1857.8	2010.64	1679.16	1790.95	2364.47	2635.06	2116.55	2037.93	3070.56	2439.31	2567.09	3293.19	1960.46	2115.58	2074.89	7663.84
308	13C_6	M950T548	NA	950.302	547.5	950.3	950.303	547.14	547.74	10	956.313	956.332										852.919	799.321	865.292	2055.44	2422.4	1642.73	900.942	905.158	839.419	10985.6	8048.9	4268.53	835.33	788.788	838.562	917.523	1419.98	1274.09	911.722	941	904.3	937.234	1006.9	1220.26	2131.29	1746.96	2073.69	33377.1
641	13C_6	M419T1085	NA	419.144	1085.46	419.144	419.148	1084.08	1086.66	18	425.16	425.169										3260.74	4264.81	3867.96	7874	25078.5	13406	3302.54	4244.5	3195.47	41225.5	35244.2	18094.1	10250.5	6617.6	5102.63	367429	252466	218574	6771.88	6416.75	5545.03	167284	140465	195372	3139.07	2968.39	3550.32	151408
391	12C	M504T610	NA	504.281	610.38	504.28	504.283	607.5	611.28	22	510.296	510.307										3749.34	2394.93	4527.74	8778.2	6298.61	1795.91	1867.23	7840.59	6964.7	4674.48	3491.64	1806.91	2706.08	2429.38	1644.16	1792.77	2494.63	2614.48	4536.77	5883.15	6511.66	4190.4	2581.24	3240.49	42000	52867	27782.6	5890.3
176	13C_6	M362T438	NA	362.127	438.24	362.127	362.127	437.64	438.77	12	368.144	368.151										1558.23	1429.69	1460.45	2084.07	6177.28	4093.93	1288.9	1486.97	1346.49	10778.2	14084.5	11059.1	2529.58	1922.78	1773.42	44344.9	94172.4	19324.5	2001.67	2203.51	1913.21	33540.1	21589.1	9657.09	2480.71	2166.53	2068.11	476880
341	13C_6	M529T562	NA	529.238	561.84	529.237	529.238	561.24	562.02	8	535.253	535.263										2359.23	2620.61	2700.52	8601.78	9458.63	7911.1	1707.19	2021.71	2009.5	15735.5	16571.2	17451.6	1910.15	1835.75	1527.14	1972.47	2775.89	2234.4	1980.42	1906.16	2125.66	2223.31	2102.54	1916.45	2294.02	2257.89	2150.43	6675.2
265	13C_6	M745T518	NA	745.226	518.34	745.21	745.229	517.14	520.08	26	751.239	751.254										9153.78	12038.1	8416.75	30135.7	36257.1	37137.1	13975.9	15460.5	10533.6	124927	109881	108794	13001	12063	8445.05	17963.4	13787.5	20340	8735	12583.5	10054.2	8894.88	8978.85	9661.01	23563.3	24875.8	15664	177764
361	13C_6	M374T571	NA	374.127	570.78	374.127	374.127	569.94	570.96	4	380.143	380.151										2045.3	2153.65	1960.35	4266.75	5096.58	5087.28	1999.2	2073.55	1971.9	20630.8	11285.9	18738.3	2180.67	2229.72	2160.47	3372.76	3159.04	4186.65	2337.2	2230.32	2507.95	3473.18	2803.85	2383.5	3160.95	2591.18	2544.4	29250.9
579	13C_6	M831T1047	NA	831.223	1046.52	831.223	831.223	1046.34	1046.76	5	837.234	837.251										1429.1	1136.05	1256.8	11596.5	16744.9	8203.84	1167.65	1200.43	1134.48	14160.1	8402.11	4797.61	1171.03	1146.72	1143.11	1898.76	2313.38	2034.16	1239.12	1240.56	1321.43	2015.37	2057.46	2956.56	1838.83	1470.65	1663.37	1864.37
301	13C_6	M683T543	NA	683.218	542.94	683.218	683.219	542.76	543.36	6	689.231	689.245										1914.38	1828.37	1888	3791.5	5377.73	3718.19	2164.34	2027.44	2087.61	21295.5	13130	14413.7	1978.81	2687.87	1884.01	2206.86	2444.55	2471.73	1814.46	1826.12	2450.5	2065.24	2373.82	2124.06	7539.47	5328.85	5519.85	10386.3
7	13C_6	M305T171	NA	305.097	171.48	305.096	305.097	163.14	174.42	19	311.114	311.12										1802.21	1465.73	1777.27	73413.3	38746.5	64926	1525.19	1894.21	1756.44	11568.8	12279.9	16230.2	6891.82	5839.66	7301.34	26406.5	23603	24047.2	3345.35	3479.53	2806.19	129669	103195	98423.6	6468.87	4011.14	3791.78	66102.5
226	13C_6	M896T478	NA	896.298	477.6	896.297	896.299	477.18	478.2	7	902.31	902.328										1330.16	1252.38	1221.45	3998.02	3382.81	3248.41	1333.22	1258.17	1252.24	11404	10991	6999.02	1321.53	1233	1140.84	1361.02	1717.04	1436.03	1287.83	1157.42	1356.76	1228.44	1262.54	1411.11	2219.6	1730	1691.25	12669
187	13C_6	M333T440	NA	333.129	440.34	333.128	333.129	439.51	441.24	6	339.145	339.152										2019.37	2103.85	1998.24	1809.15	1782.94	1816.51	1780.19	2049.25	1963.88	15001.5	15901.4	12502	3250.05	2779.68	2896.14	93186.7	101010	113614	3356.13	3558.65	3731.68	3892.36	4011.92	3747.41	3450.24	3536.92	4384.79	76971.2
633	13C_12	M461T1085	NA	461.141	1085.07	461.141	461.141	1084.26	1086.66	12	467.157	467.166										3638.17	3529.06	1832.41	3257.14	3170.4	2830.37	3574.08	3652.03	3080.6	2699.43	3610.85	2322.65	2193.92	2299.64	2355.37	35528	17537.8	21211.2	1895.27	2282.35	1927.08	16180	18135.5	28484.7	2344.25	4804.78	4934.9	10786.4
587	13C_6	M1057T1058	NA	1057.31	1057.68	1057.31	1057.31	1057.44	1057.86	6	1063.32	1063.34										975.048	924.167	905.865	6093.15	12719.8	6611.18	936.403	988.948	974.386	11184	5419.02	4604.22	986.81	891.943	915.357	999.517	1126.55	1150.18	893.983	932.658	1043.83	1052.4	1009.17	1006.56	1350.92	1185.71	1071.99	1220.21
428	12C	M693T670	NA	693.203	669.9	693.202	693.203	664.14	671.1	11	699.216	699.23										3625.63	8473.09	10541.8	4641.98	11264.7	4397.67	8857.75	2311.76	3906.08	7173.3	3873.03	9234.54	2952.33	2549.92	4273.99	1897.89	2565.54	1895.06	2621.78	2377.15	1789.78	1984.6	1606.7	1463.59	125429	226357	94907.8	14623.7
12	12C	M466T173	[504][M+2]-	466.163	173.46	466.162	466.171	171.56	174.66	24	472.179	472.188										3614.77	3396.26	4139.17	3215.98	2798.44	3597.59	5610.94	7358.54	10109.4	3346.8	3616.47	3549.51	57176.7	57808.5	34114.6	4000	6059.97	5394.38	10200.8	8966.74	6501.16	9914.4	9160.32	8717.84	113967	97874.4	120040	17838.3
388	13C_12	M578T604	NA	578.233	603.54	578.232	578.234	602.52	603.54	6	584.247	584.259										3604.48	3595.23	3340.62	4098.16	4576.47	4411.49	3342.2	3387.73	2498.12	11318.8	12838.2	8446.51	1663.92	1518.28	1462.49	1660.63	2163.36	2059.14	1691.35	1738.74	1715.06	1750.26	1832.24	1582.13	2557.79	2021	2115.12	4707.36
638	12C	M598T1085	[723][M]-	598.127	1084.86	598.127	598.139	1083.48	1088.82	29	604.141	604.154										3600.05	8505.23	1396.92	2571.88	4549.96	986.359	3016.91	5153.41	1956.76	5351.4	2837.9	1675.4	3455.75	2666.79	4175.78	3615.65	18591.4	8011.89	5318.7	5215.89	10875.2	10097.9	4510.23	5810.96	109950	58832.3	44041.8	40727.9
297	13C_6	M619T538	NA	619.233	538.2	619.233	619.234	537.96	538.38	6	625.247	625.259										1680.16	2553.5	4282.68	14147.3	14861.6	11182.5	3897.03	1645.26	2065.79	19751.2	23058.2	12784.3	2109.47	1800.73	1688.62	2854.88	2777.16	2401.86	1927.69	2257.9	2669.4	2038.2	2222.75	1854.59	12174.4	2974.28	2791.2	12058.8
275	13C_6	M915T522	NA	915.322	521.52	915.321	915.323	520.32	522.06	9	921.333	921.351										972.313	1030.26	994.153	1418.93	1962.12	1445.09	979.986	1004.35	970.148	8587.19	7986.62	4543.6	1508.35	1447.59	1194.59	17827.3	25362.4	50080.8	1229.64	1243.69	1648.03	1619.37	1813.7	1763.21	2321.24	1573.48	1547.7	12829.5
203	13C_6	M671T455	NA	671.19	454.56	671.19	671.19	454.56	454.74	3	677.203	677.217										1869.11	2107.29	1993.6	3382.57	6407.98	2698.1	1838.27	1823.81	2002.78	10082.7	11509.2	18434.2	1770.1	1637	1754.1	1938.05	2480.22	2163.65	1897.06	1939.62	2058.23	1737.22	1850.18	2128.16	4808.56	3544.67	3802.96	7551.45
234	13C_6	M391T490	NA	391.134	489.9	391.134	391.134	488.52	490.5	8	397.15	397.158										3379.15	3472.49	3468.94	2882.35	3167.94	2964.31	2977.82	3191.46	3183.38	25319.1	22401.4	18266.5	4901.23	4613.15	3984.23	251384	249599	294295	5412.3	4888.63	5764.22	5495.68	6393	6610.87	5305.72	4201.89	4472.99	155448
513	12C	M575T818	NA	575.177	817.86	575.176	575.177	814.32	818.76	9	581.191	581.202										3546.89	1799.89	1725.59	1274.37	1448.66	1251.49	1297.73	1262.26	1141.36	1423	1278.88	1976.79	14128.1	20777.7	8497.27	7403.16	8003.27	7821.13	14569.2	4933.19	18153.1	4858.22	5272.37	4593.18	8971.32	50001.9	11400.3	5689.41
66	13C_6	M710T294	NA	710.144	294.06	710.143	710.146	293.46	296.22	11	716.157	716.172										2532.35	2955.88	4637.79	11086.1	10785	9557.25	2825.6	1791.3	1930.8	16191.8	17656.3	11691.3	1537.49	1469.27	1354.73	1946.39	2247.07	2122.27	1465.01	1439.35	1636.72	2452.35	1890.08	1626.84	4828.09	2613.21	4666.66	6853.55
319	13C_6	M523T550	NA	523.176	549.72	523.174	523.176	549.48	550.08	5	529.191	529.201										1795.38	1859.64	1855.5	1647.67	1833.98	1654.56	1793.09	1754.66	1674.69	6666.76	21217.8	7833.66	2868.03	3795.34	2636.31	31885.8	16209.9	17907.8	3680.5	2964.51	3202.11	2910.24	3280.54	2945.58	3034.43	2968.9	3358.29	210475
208	13C_6	M361T460	NA	361.123	460.08	361.122	361.124	459.12	460.5	6	367.14	367.147										3559.15	3584.12	3323.85	4039.34	7924	5440.96	2778.22	2985.31	2896.44	19188	19703.2	19712.8	5465.04	4564.9	5036.91	56535.8	159018	57081.8	6983.28	5783.92	6470.09	20381.7	14632.9	9240.92	7281.68	7720.62	5980.95	690250
63	12C	M265T290	NA	265.12	289.68	265.12	265.126	288.06	291.06	13	271.138	271.143										3514.5	3121.14	2637.72	3338.04	2993.73	2782.21	2682.47	4607.16	4914.6	3530.23	3358.6	3823.05	24962.4	23635.5	45691.2	49537	20925.6	19142.9	18932.3	33816	19502.8	11298.6	23379.1	18786.8	10427.8	13124.8	8388.28	4558.31
563	13C_6	M377T971	NA	377.134	970.74	377.133	377.134	970.26	971.46	12	383.15	383.158										3373.01	3410.6	3038.63	22285.8	24489.4	17067.3	3375.42	3612.82	3380.87	30404.8	21146.1	18584.4	3867.37	3489.95	3481.84	4878.58	6487.55	6302.23	4201.39	4185.69	4802.04	5462.64	5267.56	4878.67	4464.98	4106.02	5007.36	45806.8
464	12C	M740T696	[956][M+1]-	740.321	695.88	740.317	740.323	695.52	697.08	15	746.334	746.349										3445.87	2607.68	2907.37	3653.32	4206.75	3300.15	5853.96	9374.31	7698.66	2509.68	2306.05	6664.09	236700	241130	463140	2023.5	2995.39	1676.23	2431.18	1868.31	1251.3	2477.16	1867.08	1314.27	18629.3	156162	10281.3	1524.92
194	13C_6	M703T452	NA	703.287	452.16	703.287	703.288	451.98	452.16	3	709.3	709.314										1144.41	1056.09	1092.91	2505.59	3070	3012.32	1084.25	1196.1	1159.78	8420.95	7172.68	7463.46	1164.37	1105.34	1143.11	1286.77	1779.4	1464.68	1291.48	1157.16	1237.03	1405.61	1336.18	1260.72	1721.26	1536.47	1631.41	3450.29
538	13C_12	M313T909	NA	313.112	908.94	313.112	313.113	908.1	911.64	8	319.129	319.136										3426.07	3559.13	3351.92	2848.58	3219.56	3154.8	3256.52	3278.71	3223.96	3211.31	3283.88	3340.79	3440.71	3634.61	3370.53	38624.6	41763.7	56833.2	4166.76	3614.36	3909.39	13475.1	19916.7	9292.87	4290.58	4120.06	4092.1	13658.2
506	12C	M459T802	NA	459.129	801.78	459.129	459.13	801.42	802.56	8	465.145	465.154										3398.91	3183.45	3028.06	2778.81	3631.12	2685.47	5810.67	4595.4	3834.04	3146.65	2360.58	2144.22	158338	150324	23130.8	15078.3	11081.9	27077.9	3868.61	3883.59	5028.48	6323.04	3025.78	4021.52	41277	73006.4	44210.2	15617.8
537	12C	M302T909		302.075	909.36	302.075	302.075	903.9	912.84	24	308.092	308.098										3384.67	3282.33	2750.57	2023.98	2589.18	2836.62	3742.91	4395.09	3316.62	2733.18	3146.05	2910.61	350054	285421	307808	285673	231709	258775	53716	56253	48172.8	181684	169924	129497	29284.1	41654.8	34807.3	17407.8
401	13C_6	M542T624	NA	542.205	623.7	542.204	542.206	623.58	623.82	6	548.22	548.231										1506.52	1347.71	1413.82	7298.36	9614.5	7003.94	1242.02	1275	1327.65	10943.7	8149.1	6505.35	1610.33	1500.35	1554.04	2264.31	3487.29	4046.73	1653.58	1616.7	1667.75	3201.4	3097.41	2853.57	2059.66	1793.56	1686.61	12908.2
140	13C_6	M465T385	NA	465.17	385.2	465.167	465.171	383.4	386.58	15	471.186	471.195										1927.17	1786.13	1938.14	8709.49	9875.87	6206.68	1604.24	2156.86	1702.98	17307	12594.2	6204.71	3176.31	3191.35	2563.12	12887.3	14560.9	19389.1	2717.2	2846.05	2982.09	24573.1	25171.3	15600.1	2660.11	2711.2	2264.94	13268.4
146	13C_6	M685T389	NA	685.207	389.07	685.205	685.207	388.98	390.96	4	691.22	691.234										1406.4	1769.74	1621.7	2211.48	3157.14	2742.28	1495.64	1468.51	1495.35	6182.58	6714.17	16382.6	1691.65	1500.86	1356.8	1614.73	1900.44	1876.6	1509.77	1632.43	1657.97	1461.67	1558.29	1687.86	3393.01	2552.83	2669.32	11167.2
139	13C_6	M819T385	NA	819.264	384.6	819.263	819.264	384.24	384.84	3	825.276	825.293										2476.64	2532.89	2005.56	3304.1	4332.26	3987.89	2112.03	1937.35	1940.54	10055.4	9044.71	19047.9	1263.25	1565.61	2083.47	1831.16	3825.66	2074.65	2280.72	1696.73	2090.3	2653.67	2512.98	1724.65	7444.12	5341.45	4688.86	4205.45
425	13C_6	M531T667	NA	531.227	666.9	531.227	531.228	666.48	674.35	5	537.242	537.253										4166.99	3319.6	2521.6	8281.86	8998.77	6787.89	3811.59	2906.36	3374.95	25883.2	24305.4	13810.2	2283.19	2106.39	1762.61	2343.55	2924.6	2236.74	2440.24	2436.63	2592.72	2422.61	5653.17	2552.2	9754.28	4474.93	3574.61	5587.7
336	13C_6	M913T561	NA	913.343	560.82	913.343	913.344	560.4	560.82	5	919.354	919.372										873.168	780.556	788.292	1096.47	1189.41	877.568	806.794	814.52	853.573	5887.2	5629.37	4059.64	774.758	877.371	774.854	2391.4	2826.2	5186.88	779.646	916.932	958.524	806.622	892.539	862.742	1919.99	1787.99	2360.07	5107.29
644	13C_6	M1057T1086	NA	1057.31	1085.79	1057.31	1057.31	1085.46	1086.06	6	1063.32	1063.34										786.546	793.495	692.558	3826.46	8894.05	3659.29	678.5	739.95	685.56	7426.43	3048.46	2664.35	915.456	949.251	906.472	865.972	966.897	987.229	867.38	817.829	912.792	861.758	1015.23	820.701	1009.45	934.223	914.969	917.338
221	13C_12	M688T477	NA	688.233	477	688.22	688.235	470.22	477.78	9	694.246	694.26										3307.34	2582.03	2918.82	3420.07	3707	2850.13	2602.83	3426.47	3103.7	32164.2	24979.6	13325.2	1889.96	1729.97	1623.6	2068.09	2684.83	2162.28	2043.5	1978.32	1941.83	2009.47	1816.91	1868.6	6544.95	4057.95	5383.87	146113
328	13C_6	M392T559	NA	392.136	559.36	392.135	392.137	559.02	559.62	9	398.153	398.161										2455.49	2556.28	2479.73	2267.6	2222.75	2299.23	2338.51	2610.33	2137.37	21026.9	8653.56	13659.3	2659.91	2518.22	2777.82	107329	76436.6	160267	2976.18	2838.22	2874.25	3119.81	3141.69	2549.32	3325.78	3438.97	2960.51	119760
530	12C	M473T890	NA	473.145	890.22	473.145	473.146	886.02	890.4	4	479.16	479.17										3246.41	2885.1	3451.05	2436.24	2757.96	3032.1	2608.83	2547.43	2465.21	4252.54	4237.43	4283.9	2343.67	2183.93	3159	2199.72	2844.7	2577.07	3017.61	2252.44	2903.79	2764.32	2609.55	2726.71	211998	133959	125139	6379.08
325	13C_6	M839T558	NA	839.233	557.64	839.233	839.233	557.46	558.06	3	845.245	845.262										1678.45	1403.55	1460.34	1384.82	1402.77	1283.81	1413.72	1442.18	1497.79	11362	7150.96	7933.31	1175.2	1091.52	984.076	1142.24	1446.42	1326.99	1414.94	1217.75	1424.55	1016.28	1175.63	1119.3	2634.03	2249.52	2103.89	3153.92
26	13C_6	M153T176	NA	153.065	175.77	153.065	153.065	172.96	178.98	8	159.084	159.087										2440.58	1994.43	2131.13	2355.3	1823.28	1983.2	2270.43	2232.58	2245.22	9117.13	10002.9	21843.7	4604.03	3787.37	3239.93	514586	485531	503950	4971.58	4012.3	4408.16	4190.92	4801.7	4516.5	5044.06	4110.11	5554.09	296055
475	13C_6	M870T714	NA	870.226	714	870.226	870.227	713.76	714.18	4	876.238	876.255										1129.04	1096.19	1125.68	6850.16	5321.31	3671.21	1320.42	1293.78	1366.9	11207.4	8504.85	4214.75	1206.76	1121.57	1187.92	1142.83	1388.98	1196.47	949.335	1077.17	1283.61	1049.19	1325.64	1244.05	2780.46	1967.5	3345.07	2657.33
111	12C	M445T346	NA	445.135	346.08	445.123	445.135	339.3	354.84	17	451.15	451.159										3211.66	3605.03	4469.4	4137.11	4502.26	3315.44	4319.33	4300.98	3739.91	4357.79	3966.26	3714.48	80688.6	77283.5	45704.1	45982.6	55693.7	30169.7	107626	127122	76058.6	23699	53954.1	20167.4	19598.7	29176	34125.4	9532.3
602	12C	M883T1065	[1077][M+1]-	883.233	1064.79	883.231	883.234	1063.62	1065.42	20	889.244	889.262										3204.75	2124.03	3693.33	3308.54	3134.73	2510.51	2625.86	3792.59	3312.81	2603.08	2315.81	2293.76	17956.5	18706.2	14586.7	6370.74	5080.34	9122.94	14561.9	14772	18705.7	5715.59	6968.04	6711.32	4810.76	12398.1	14466.6	5316.87
452	12C	M325T695	NA	325.129	695.01	325.129	325.129	694.92	695.34	4	331.146	331.153										3184.44	2733.33	3292.22	4055.94	3496.24	3489.47	4199.84	5428.24	4771.68	2591.94	2371.75	3154.57	34602.3	37029.3	53924.1	7138	9562.23	7103.09	9523.67	8581.48	7562.54	8674	9657.29	7008.82	18632.3	21433.1	18512.5	13195.6
396	13C_6	M522T621	NA	522.17	620.64	522.17	522.171	620.4	621	6	528.185	528.196										1885.93	1970.58	2060.82	7516.24	13060.1	5658.26	2332.09	1722.42	1894.62	10274.5	9671.82	15697.4	1711.23	1622.85	1499.46	1740.52	2233.26	2080.31	1599.43	1738.84	2006.93	1938.67	1951.16	1752.26	4089.2	3389.82	3436.53	12716.5
218	13C_6	M695T473	NA	695.247	472.8	695.246	695.249	472.02	474.42	11	701.26	701.274										5517.6	5415.85	4560.3	5115.13	10897.1	8575.45	4787.84	5582.3	5205.63	44492.9	25736.4	20237.3	2456.48	2316.35	4347.72	4055.68	2891.55	3350.82	2729.41	3167.58	2838.05	4591.5	3154.6	5014.77	9879.95	6613.07	7040.21	59187.3
445	12C	M1007T694	NA	1007.3	694.23	1007.3	1007.3	693.12	694.32	6	1013.31	1013.33										3149.93	2592.34	2874.62	3530.16	3591.23	2227.08	5931.78	9183.03	6719.39	2146.91	2487.12	3011.83	1629.15	1479.74	1607.17	1370.74	1886.69	1524.05	1300.52	1197.92	1212.74	1140.39	1357.4	1249.83	17381.8	11178	10097.4	2983.71
331	13C_6	M507T561	NA	507.171	560.64	507.171	507.172	560.12	560.64	5	513.186	513.197										1692.41	1783.66	1814.66	1408.19	1798.62	1514.55	1476.37	1656.54	1498.96	9419.55	9128.83	8267.44	2867.56	2985.01	2758.81	12077.9	15860.7	9197.19	3003.94	3422.18	3700.5	3027.35	3545.08	3053.39	3260.86	3723.11	3255.98	34375.6
668	13C_12	M831T1097	NA	831.275	1096.8	831.274	831.275	1094.82	1106.7	15	837.287	837.303										3145.52	1763.21	3928.35	2474.09	3878.98	2183.99	1704.9	2102.68	1911.78	2262.34	2045.8	2240.59	5782.5	2592.67	1988.29	15123.1	16409.2	22279.1	15778	2743.78	4639.64	14579.5	30319.4	26481.1	2819.18	2289.08	2496.83	40800.7
121	13C_6	M333T350	NA	333.128	349.68	333.122	333.129	348.66	353.04	17	339.145	339.152										1383.47	1509.83	1627.56	6657.18	1522.29	4215.28	1290.56	1465.54	1505.39	1516.35	15764.3	7142.29	4115.83	5102.27	5337.28	46378.2	61535.5	56186.7	6761.98	6457.82	6655.84	70409.3	106067	160419	3728.68	4320.64	5410.98	8053.87
450	12C	M978T694	NA	978.295	694.5	978.295	978.295	694.5	694.74	5	984.305	984.325										3116.93	2791.57	2373.09	4590.76	3764.23	2697.93	6681.75	9507.27	7718.49	2247.72	2279.43	2974.6	1285.44	1306.32	1308.61	1125.73	1130.2	1140.86	1046.75	985.133	1148.62	1219.44	1047.77	1054.34	5711.63	4220.23	3839.78	1826.28
252	13C_6	M742T516	NA	742.237	516.12	742.235	742.237	515.94	516.72	12	748.249	748.264										7462.03	6366.72	6724.12	25425.5	22112.1	35630.2	9705.63	9665.15	8244.9	52033.5	38291.1	64894.4	1947.52	2060.64	1695.79	2418.49	2368.85	2660.22	1911.35	2098.05	2343.98	1851.77	1788.53	2090.8	19244.9	15844.8	14499.9	62275.2
574	13C_6	M276T1029	NA	276.07	1028.81	276.069	276.078	1022.28	1030.26	10	282.087	282.093										1101.77	1093.97	940.742	4244.83	3946.35	1317.82	946.108	1007.19	1140.7	10248.5	5396.26	1638.18	954.034	961.305	943.797	3165.03	2413.24	4852.37	930.993	1070.61	937.736	1444.49	1985.95	1400.93	1368.58	1167.58	1320.93	28167.7
256	13C_6	M741T516	NA	741.234	516.3	741.231	741.234	515.94	516.54	12	747.246	747.261										22008.3	19672.2	22192	78795.2	73296.1	109769	31735.8	33216.3	26141.1	160815	126898	219132	3136.48	3672.79	2492.81	4911.38	4254.25	5645.62	3774.79	3720.62	4265.87	3642.99	3022.27	3800.42	61444.1	59871.5	52414.9	204000
662	13C_12	M455T1096	NA	455.175	1096.02	455.174	455.175	1095	1102.74	12	461.19	461.2										3097.19	3376.74	3243.36	3777.5	3806.42	3316.93	3488.51	3621.19	3551.95	3583.98	3952.63	3585.95	4598.62	5521.48	4096.5	54108.2	29125.2	31120.1	4103.48	4118.97	4185.41	24039.5	26290.7	40386.6	3938.47	3874.83	4047.33	52338.1
418	12C	M325T656	NA	325.129	655.68	325.126	325.129	653.4	658.14	6	331.146	331.152										3090.15	3013.75	3238.15	3548.49	3976.2	3537.41	3652.98	4820.36	4218.11	3746.35	2963.5	3415.85	30961.1	37902.5	54573.8	19485.6	42772.6	29018	9434.86	7514.41	6894.07	11548.9	12376.9	17438.4	21350.7	32683	32734.7	17566.4
645	13C_6	M531T1086	NA	531.159	1086.06	531.159	531.16	1085.88	1086.24	5	537.174	537.185										2696.61	2617.77	3379.68	16550.2	30083.5	16796.5	2742.67	2699.39	2591.19	22138.8	13741.7	8349.2	2732.99	2575.46	2446.27	2332.13	2548.85	2358.49	2440.54	2157.18	2348.63	2048.91	2500.17	2288.53	3197.89	2918.48	2742.8	3589.62
64	13C_6	M335T290	NA	335.108	289.56	335.108	335.11	289.08	290.46	8	341.125	341.132										3128.55	3285.62	2936.16	4114.83	4817.17	4570.94	2808.73	2608.11	2746.87	16439.7	20065.2	8440.05	5657.5	5173.97	4906.14	23348.3	45073.6	25051.2	6481.6	6801.56	7466.05	19868	21820.7	8350.91	7261.64	4477.81	4621.93	165075
627	13C_6	M501T1078	NA	501.149	1077.54	501.137	501.15	1075.32	1077.72	7	507.164	507.175										2209.14	2036.53	3130.27	14039.2	18863	9614.05	1854.28	2735.55	2760.23	18104.6	13606.1	8603.26	5472.02	4124.7	2631.92	8652.95	13380.4	8586.55	4606.39	4081.06	4369.58	2247.88	2414.84	2496.64	2844.81	2746.25	2870.09	4133.99
271	13C_6	M379T519	NA	379.123	519.3	379.123	379.123	518.34	519.72	9	385.139	385.147										2719.8	2661.25	2555.22	2891.04	2836.57	2714.2	2625.5	2655.9	2283.42	15804.3	15624	9736.31	6871.54	12837.2	12872.4	15876	19298.3	17449	14385.8	11802.2	12726.6	18507	21224.6	20065.4	24871.6	14666.4	22332.7	30828.7
554	13C_6	M183T939	NA	183.076	938.88	183.075	183.076	938.04	939.84	13	189.094	189.098										2094.67	2598.98	2234.63	5591.82	6870.08	3863.8	2437.71	2562.33	2421.45	16474.6	15689	8119.06	2650.85	2546.7	2736.09	34294.6	31148.1	21904.5	2576.5	2661.21	2495.43	17877.1	22946.9	18364.9	2693.11	3010.09	2938.36	102568
487	13C_6	M641T743	NA	641.342	743.19	641.342	641.343	742.8	744.18	8	647.356	647.369										1289.22	1174.17	1149.51	1072.7	1295.07	1213.42	1221.84	1468.4	1221.12	14833.9	4058.62	2315.34	1332.93	1487.72	1269.44	4517.23	12391.7	7742.41	1341.3	1301.47	1503.92	1680.21	1603.88	1529.86	2372.12	2249.05	2219.8	21532.6
327	12C	M192T559	NA	192.066	558.84	192.066	192.066	557.46	560.04	4	198.084	198.088										3053.43	3151.12	4488.15	3907.02	4416.66	3667.94	4209.21	5637.96	3913.68	3450.1	3931.83	3648.9	18558	7055.62	8008.97	1898.61	3732.18	3377.67	2143.12	1792.33	1963.54	2244.32	2491.7	2084.11	36493	12090.9	13829.8	3243.12
504	13C_6	M215T795	NA	215.102	795.33	215.102	215.102	794.46	796.44	6	221.12	221.124										4327.58	4434.77	4051.07	4056.65	3951.29	4230.41	5052.93	4794.58	4991.4	25673.8	36526.5	18254.1	4785.28	4678.84	4436.56	5432.03	4570.79	5918.61	4441.29	4285.46	4024.85	4079.06	4383.05	4103.41	4364.89	4868.12	4518.46	12012.2
279	13C_6	M770T526	NA	770.44	525.84	770.439	770.441	524.64	526.86	9	776.453	776.468										844.757	1039.95	906.591	856.767	976.438	810.518	870.431	956.528	922.967	6129.87	4836.49	3923.2	1031.61	924.369	873.858	2171.45	3575.58	2226.15	1010.59	856.219	953.97	959.429	930.885	988.619	1392.97	1265.9	1163.06	14530.8
464	13C_6	M746T696	NA	746.341	695.52	746.34	746.341	694.92	696.01	6	752.353	752.368										941.941	884.105	861.908	802.152	878.368	789.653	935.559	841.936	957.052	4924.74	3829.37	5787.04	887.619	887.606	886.863	37213.9	36920.1	3824.8	1036.34	1005.2	902.079	998.195	874.877	888.812	1340.06	1104.19	1135.71	9993.12
225	13C_6	M685T477	NA	685.227	477	685.226	685.227	476.82	477.18	3	691.24	691.254										2388.01	2510.5	2417.45	4411.74	5358.15	4477.99	2270.68	2791.91	2484.74	16379.3	13321.6	9918.18	1994.27	2309.96	2518.81	3098.94	3276.22	4027.78	2342.85	2371.36	2396.26	3654.68	3066.48	3258.91	4630.04	3315.94	3353.15	67748.4
33	13C_6	M523T231	NA	523.139	231.24	523.121	523.14	229.77	231.84	7	529.154	529.165										2782	2868.25	2916.55	5060.07	7130.18	4389.79	2935.76	3357.25	3305.51	20872.5	20144.1	9347.09	14405.2	13752.4	12701.1	13871.5	12899.9	14097.2	15529.7	10630.6	12769.1	12795.3	11313	13860.1	15398.7	21492.8	21004.6	16730.8
590	12C	M625T1061	NA	625.322	1060.53	625.322	625.323	1060.02	1060.86	6	631.336	631.349										3023.69	2829.6	2646.8	3340	3736.62	3892.05	3231.29	3573.28	3111.76	3173.39	3429.26	2863.95	13039.8	9955.93	12081	7591.54	12271.5	11148.5	11669.7	10713.3	9075.05	18494.1	16716.9	12066.6	12501.5	9749.51	22315.2	11640.7
24	13C_6	M512T175	NA	512.208	175.32	512.207	512.208	172.86	179.58	8	518.223	518.233										1613.55	1826.73	1707.87	1491.11	1662.81	1469.3	1540.88	1774.57	1614.97	6550.43	11388.3	7854.92	1690.1	1820.87	1905.32	312166	143433	289462	1796.9	1710.34	1867.08	1737.89	1809.88	1698.88	3404.48	3642.08	3644.89	190578
158	12C	M721T405		721.196	405.48	721.194	721.198	398.1	406.68	23	727.209	727.223		12C compound only	Unknown	13C6 labeled feature was not targeted for MS/MS or was below level of detection	13C6 labeled feature was not targeted for MS/MS or was below level of detection	721.1922 (1.58); 367.1017 (40.84); 353.0866 (8.38); 193.0498 (26.12); 173.0449 (2.84);				29313.8	54546	105222	24468.1	54059.1	26386.6	72949.3	18613.1	30454.1	25258.1	21049.7	104727	1508.94	1492	1446.3	1475.93	1975.87	1642.78	1493.07	1588.73	1640.34	1570.57	1465.26	1353.92	557240	114084	332049	6622.7
174	13C_6	M181T438	NA	181.06	438.24	181.06	181.06	437.64	438.77	11	187.078	187.082										2613.54	2333.8	2408.14	2283.3	5987.68	4363.43	2369.56	2173.59	2074.61	10217.6	14033.5	9925.66	2542.27	2476.73	2207.48	38355.8	86384.6	27085.4	2984.64	3016.06	2986.33	30871.8	18636.8	8172.09	4304.48	3479.25	3496.01	433412
318	12C	M866T550	[1066][M+2]-	866.467	549.99	866.464	866.469	549.3	551.28	22	872.479	872.496										3010.22	2501.77	1940.77	3974.21	3266.22	1708.13	3053.98	4477.29	3188.76	2488.73	2381.46	1923.23	871.577	984.174	934.072	904.645	1009.38	1031.48	931.834	982.232	1137.07	1071.76	1033.99	1011.09	5255.71	5588.44	4665.92	1190.58
258	12C	M786T517	[995][M+1]-	786.348	517.14	786.347	786.349	515.27	518.88	21	792.36	792.376										3008.61	1805.62	2374.36	2588.75	2722.63	2018.82	1883.91	7070.65	3663.07	2373.1	2009.35	2100.75	949.735	1014.11	1176.43	1120.44	1175.86	1071.56	1046.83	987.366	1082.47	943.099	943.955	930.446	27962.2	35338.3	32479.6	6988.76
432	12C	M590T671	NA	590.159	671.46	590.159	590.159	671.28	672.06	5	596.173	596.185										3005.09	4602.01	2944.4	3848.6	3485.58	2631.02	3993.46	2716.14	3548.41	3049.99	2465.91	2951.98	55182.6	74473.1	17020.5	11296.2	4754.9	9111.25	2471.35	3157.37	3125.12	3058.98	2173.36	2388.08	5046.9	2975.36	3211.36	2497.96
285	13C_6	M421T533	NA	421.181	532.74	421.18	421.181	532.2	533.4	6	427.197	427.205										2819.85	2517.31	2588.21	2291.53	2722.52	2561.7	2371.95	2760.51	2748.92	13791.7	11756.7	14829	4326.97	3745.61	3491.93	22673.2	28718.7	36757	4205.79	3996.72	5234.14	4377.73	4180.95	3847.85	4858.47	6953.03	6195.63	10829.1
294	13C_6	M335T535	NA	335.145	535.38	335.144	335.145	534.78	536.22	9	341.161	341.168										1935.65	1837.28	1835.28	1726.79	2021.71	1842.31	1763.94	1939.13	1908.32	9672.95	9451.18	9519.06	11685.7	12589.8	8943.53	973183	1.07102e+06	1.05286e+06	9590.61	10623.7	11844.7	9870.34	13478.8	13380.7	15470.6	18034.5	24059.4	315986
54	13C_12	M639T259_2	NA	639.232	258.66	639.232	639.233	251.34	259.68	5	645.246	645.259										2980.11	2934.54	2742.9	5041.45	3928.18	3385.25	2905.93	2846.92	2536.89	2752.91	2756.57	2570.58	2288.91	2220.14	2277.34	2517.18	3321.35	2926.92	3036.08	2724.3	2692.63	23175.6	7659.76	5942.09	9138.24	6208.67	9341.8	5305.05
591	13C_6	M825T1063	NA	825.255	1063.32	825.253	825.256	1058.28	1065.18	26	831.267	831.283										2036.29	2079.03	2694.62	15104.1	26614.6	12271.9	1718.15	2236.91	1901	13263.9	8225.36	7680.66	869.166	807.494	875.324	383993	443755	526797	951.347	861.342	878.142	177358	232958	312328	1304.88	966.559	951.982	352785
616	13C_6	M425T1075	NA	425.11	1074.96	425.108	425.11	1073.94	1075.74	16	431.126	431.134										1880.25	1738.23	1796.01	4378.12	8763.54	5615.29	1975.95	1713.66	1775.8	11821.2	9241.9	5783.36	2646.9	2521.51	2938.54	192431	190572	154249	2799.67	3174.07	4452.23	108573	96954	122973	2780.78	2927.55	2669.4	13819.6
367	13C_6	M649T582	NA	649.242	582.3	649.241	649.242	582.06	583.5	5	655.255	655.268										1772.54	2170.34	1641.97	14885.2	11730.8	8132.93	1763.44	1798.44	2005.28	12129.6	8582.03	6451.11	1576.87	1391.82	1238.48	3089.29	4326.83	2940.78	1757.91	1894.89	1671.8	3492.89	4357.91	3755.11	3022.48	1806.17	1892.35	12363.1
355	13C_6	M286T570	NA	286.102	569.58	286.097	286.103	567.6	572.52	11	292.12	292.125										1880.45	1573.35	1564.74	1497.42	1595.69	1540.75	1461.7	1533.59	1337.11	8032.9	7121.38	5983.63	1830.67	1763.08	1638.64	18260.6	11387.8	10418.3	2113.54	1799.62	2623.56	2058.7	2199.13	2128.11	2167.02	1785.86	1937.18	90848.1
588	13C_6	M1058T1058	NA	1058.31	1057.68	1058.31	1058.31	1057.68	1057.86	5	1064.32	1064.34										845.748	727.531	727.249	3582.71	7216.38	3565.81	770.526	841.522	759.401	6571.83	2549.74	2331.65	797.548	764.057	835.745	803.083	828.615	827.905	863.388	702.614	818.525	851.871	866.448	832.264	1170.87	947.863	930.99	1101.03
439	13C_6	M613T693	NA	613.187	693.3	613.186	613.187	692.94	693.72	5	619.201	619.213										2189.19	3342.57	3251.67	10543.3	14256.1	6473.25	2862.24	1875.1	1964.15	15956.5	9740.26	6548.68	1934.4	2020.84	1731.81	2158.32	2633.77	2387.2	2245.74	2493.02	2637.54	2236.26	2599.65	2148.41	3042.45	2518.08	3921.78	4475.17
344	13C_6	M710T562	NA	710.334	562.02	710.333	710.334	561.84	562.2	3	716.347	716.361										1323.78	1738.97	1366.24	1657.99	1670.51	1145.35	1488.67	1331.35	1332.89	5830.24	6690.3	6858.63	985.213	1101.66	996.508	1188.29	1314.94	1330.81	1060.27	1124.19	1219.99	1009.26	1041.99	1049.02	1801.75	1686.78	1778.69	1512.06
114	13C_6	M792T347	NA	792.228	346.68	792.226	792.229	346.08	347.88	9	798.24	798.256										2233.01	2262.41	2260.99	3861.63	6087.91	5677.21	2190.32	2378.24	2028.22	12256.1	10763.4	7480.46	868.756	892.681	1479.27	2210.08	1212.98	904.478	1616.39	1295.98	1096.06	1062.12	961.298	871.141	2180.04	1443.53	1475.97	13336.4
292	12C	M331T536	NA	331.13	535.71	331.13	331.131	535.38	535.8	4	337.147	337.154										2909.61	3048.72	2903	2698.71	2906.24	2643.08	2559.8	2961.84	2585.12	2578.99	2321.35	2231.72	33033.6	27486	25421	6048.42	6939.7	6123.6	6878.85	7263.04	6997.65	7949.53	8114.33	7289.84	17769.1	16157.4	12368	7020.67
189	13C_6	M378T440	NA	378.122	440.04	378.122	378.122	439.51	440.04	3	384.138	384.146										1795.94	2104.57	1845.18	1677.75	1999.38	1976.55	1553.8	1645.9	1488.56	7598.29	9110.7	4698.21	2037.36	2339.98	2580.93	9323.93	10082.7	8882	2832.67	2415.32	2532.22	3730.08	3502.57	2857.81	2904.18	2213.29	2287.98	19877.7
642	13C_6	M420T1085	NA	420.148	1085.28	420.147	420.148	1084.08	1086.66	12	426.163	426.172										1226.73	1190.34	1177.45	2154.64	4727.56	2763.82	1301.74	1360.16	1385.64	7524.74	7050.54	3744.22	2683.08	2140.67	1860.62	61140.5	43632.2	36399.2	1972.52	1966.3	1656.58	29928.7	24984.1	32708.6	1714.14	1708.65	1636.67	26045.7
260	13C_6	M1059T518	NA	1059.36	517.5	1059.36	1059.37	516.3	517.74	9	1065.37	1065.4										925.534	818.337	980.444	1458.83	1610.67	1124.76	831.176	1032.98	946.106	4343.67	4806.07	3533.27	951.072	954.071	815.434	8904.87	11372.6	22355.7	943.916	930.276	1296.65	1358.29	1243.15	1055.88	1285.48	1169.05	1196.02	8029.4
493	13C_6	M419T751	NA	419.129	750.72	419.129	419.129	750.54	751.32	5	425.145	425.154										2094.29	2239.52	2201.65	5168.38	5376.33	3144.82	2064.62	2580.77	2025.69	13974.1	9025.22	6777.86	3028.59	3160.45	2773.78	3253.89	4281.28	3336.09	3541.42	3329.48	3590.5	3718.05	4421.37	3627.06	4407.16	3399.98	3760.59	49563.5
389	13C_6	M561T604	NA	561.182	603.54	561.181	561.194	599.16	603.96	9	567.196	567.208										2643.98	2505.4	2225.75	8456.2	7886.78	7133.92	2356.85	2505.22	2558.84	10556.5	13300	9028.3	5118.8	6895.15	2781.31	3927.05	5034.97	8825.56	4284.48	3540.59	8897.04	4493.54	5406.14	7206.26	3633.64	3077.06	3257.55	5141.06
69	13C_6	M509T297	NA	509.162	296.91	509.16	509.165	291.84	298.02	8	515.176	515.187										2956.79	3403.07	3025.69	2728.82	3350.31	2724.22	3025.86	3316	3421.39	10941.1	14634.3	17519.8	7816.15	6859.46	7374.41	25151.6	37339.5	22422.7	8054.43	9163.31	11573	16227.8	10133.1	9069.51	8247.04	6728.02	6132.68	183889
438	13C_6	M414T690	NA	414.18	689.94	414.18	414.181	689.76	689.94	3	420.196	420.205										9269.69	9312.54	27194.9	4132.91	4772.55	9478.77	4544.62	16004.2	12386.1	27445.2	22163.5	94189.1	1621.22	1441.49	1495.97	1646.08	1773.36	1732.15	1607.66	1753.5	1622.12	3090.16	1790.1	1519.78	2111.97	2136.59	2235.68	2217.63
322	13C_6	M468T556	NA	468.124	556.26	468.123	468.124	555.48	556.44	7	474.139	474.149										2574.96	2526.19	2508.85	15710.6	20093.6	9052.55	2203.18	2573.35	2413.79	14284.3	9400.05	7698.71	3169.96	3079.76	2516.91	2517.79	3082.85	2465.7	2584.74	2668.63	2531.12	2713.45	2536.25	2271.92	4092.86	3544.24	3135.11	9972.79
156	13C_6	M741T405	NA	741.233	405.06	741.231	741.234	403.86	405.66	9	747.246	747.261										3062.63	2436.47	2359.4	1998.91	2375.6	2152.04	2210	3413.88	2153.84	8105.26	7227.44	18423.8	1326.28	1182.13	1439.5	12469.8	10751.7	21538.1	1477.06	1777.51	1300.84	1966.98	1476.12	1829.85	3154.88	2433.65	2608.48	18828.2
133	13C_6	M347T376	NA	347.107	375.78	347.106	347.108	374.46	376.68	10	353.124	353.131										4883.1	4770.39	4439.42	5778.05	6869.69	5548.93	4401.51	4671.83	4144.05	17623.5	22552.4	16386	8524.7	7269.28	8548.18	28469.9	46833.6	32957	9379.81	9120.95	9966.07	18770.9	16405.2	13920.6	4820.54	5367.79	5010.32	64973.2
570	12C	M272T1023	NA	272.064	1023	272.064	272.064	1022.39	1024.08	9	278.082	278.087										2836.89	3124.97	3631.15	3639.14	2861.37	1845.96	2873.82	3279.86	3317.09	4126.07	2765.15	3497.09	3207.98	2956.4	6036.25	11449.2	7922.19	12728.4	17919.7	3612.56	3693.86	4532.9	7331.91	3570.79	2105.88	1926.85	2076.36	3747.65
455	13C_6	M745T695	NA	745.265	695.01	745.265	745.266	694.5	695.1	6	751.278	751.293										1313.43	1169.91	1159.89	1105.94	1304.96	1080.26	1155.61	1168.21	1225.61	4609.62	4038.92	6177.98	1590.05	1569.27	1463.84	180701	221751	71235.9	1359.18	1361.23	1401.56	1460.57	1393.72	1260.76	1847.46	1913.78	1688.47	24721.8
347	13C_6	M485T563	NA	485.233	563.28	485.231	485.234	562.44	563.82	4	491.248	491.258										1128.1	1217.21	1299.14	1031.86	880.106	983.63	1179.38	1232.69	1100.66	7326.38	4513.56	2803.41	1229.06	1099.29	1210.41	3672.62	5306.88	3190.31	1472.82	1462.74	1489.82	1430.31	1607.45	1368.67	1385.01	1299.72	1110.46	11217.8
192	13C_6	M629T449	NA	629.18	448.8	629.179	629.182	447.6	449.4	8	635.194	635.206										3643.53	3405.6	3649.85	7195.53	6230.29	6012.09	3806.77	3670.4	4222.13	16587	19493.7	12523.4	3063.87	2882.23	2829.73	2713.36	3827.1	3284.68	3011.92	2928.06	3283.18	3113.29	3503.27	3326.57	5316.52	4996.69	4742.99	12595.3
277	12C	M763T526	[981][M]-	763.417	525.84	763.416	763.418	523.08	528.06	36	769.43	769.445		12C compound only	Unknown	13C6 labeled feature was not targeted for MS/MS or was below level of detection	13C6 labeled feature was not targeted for MS/MS or was below level of detection	763.4173 (57.19); 388.2021 (2.59); 370.187 (1.61); 222.1257 (1.37); 145.097 (2.74);				53338.9	35791.5	43894.9	59494.4	51197	33516	41759.2	79499.6	60617.4	47542.2	41261.8	44497.1	6605.14	7791.14	7703.55	3561.67	5740.47	4650.06	8503.67	11416.8	11755	16597.2	12001.5	8697.33	76485.9	83259.7	71633.3	18072.9
585	13C_6	M701T1047	NA	701.136	1046.76	701.136	701.137	1046.34	1047.54	6	707.149	707.163										1450.89	1592.4	1529.78	14640.4	17991.7	8856.58	1519.05	1376.56	1469.25	10478.6	5896.63	1703.46	1486.25	1431.07	1428.94	1523.26	1641.18	1693.83	1557.8	1501.93	1540.03	1529.06	1562.66	1396.96	1993.69	1637.36	1726.48	1795.97
326	13C_6	M704T558	NA	704.191	558.06	704.191	704.191	557.82	558.42	3	710.204	710.218										2002.43	1633.37	1828.89	1758.28	1809.31	1532.49	1955.26	2219.19	2359.37	11229.8	8348.96	7342.84	1599.09	1490.88	1784	1683.51	2214.83	2054.15	1676.86	1757.31	2111.42	1702.63	1865.7	1799.59	2885.23	3566.56	4762.57	3636.64
387	13C_6	M542T598	NA	542.202	598.38	542.201	542.204	597.96	599.34	7	548.217	548.228										2358.57	1867.2	1833.89	7112.02	9876.52	7115.34	1553.27	1830.63	2312.67	8691.89	7646.57	7086.73	1633.12	1631.1	1510.88	2328.71	3759.69	4269.8	1765.8	1760.88	1972.51	3224.71	3231.47	2978.15	1962.47	2300.94	1753.74	12375
309	13C_6	M951T548	NA	951.304	547.74	951.297	951.305	547.14	548.35	7	957.315	957.334										1252.49	925.96	930.855	1216.2	1674.66	1074.74	963.593	985.993	879.025	4923.54	4280.08	2265.85	903.866	934.568	1033.75	1201.99	1505.54	1435.66	913.884	946.993	1051.32	1034.48	1133.78	1111.41	2466.3	2232.63	5529	16240.4
131	13C_6	M299T369	NA	299.133	369.12	299.129	299.134	365.94	370.32	9	305.15	305.156										2568.61	2266.53	2636.25	2277.62	2503.71	2641.79	3062.58	3008.4	3133.44	11747.4	12352.2	12924.5	4467.09	3803.46	4575.3	108797	155767	151330	5204.27	4521.31	5427.18	5320.16	5595.12	5402.13	8586.27	8077.35	8209.96	27979.2
455	12C	M739T695	[956][M]-	739.245	695.43	739.244	739.246	694.5	695.88	14	745.257	745.272										2771.91	2334.26	2339.8	3938.2	4348.09	3446.5	8846.62	14511.6	9949.91	4446.47	4723.93	6159.64	735818	735439	1.58077e+06	8838.28	12669.3	6612.45	13252.1	12772	7448.05	12637.2	14967.5	6183.05	506695	610852	528073	3416.68
37	12C	M533T234	NA	533.151	234.15	533.151	533.151	233.82	234.66	4	539.166	539.177										2768.67	2734.36	3631.57	2045.78	2593.3	2400.7	4506.27	4977.17	3846.41	2526.36	2512.19	4187.09	4042.76	3147.52	4050.53	3264.37	6022.13	3384.27	3737.94	3822.78	3500.26	3264.8	3132.77	2343.59	51810.2	66705.1	47648.8	19055.4
29	13C_6	M337T182	NA	337.087	181.62	337.087	337.088	181.02	182.76	9	343.104	343.111										5657.75	5675.86	4851.08	5671.4	3607.23	3918.7	5764.99	6514.17	5524.86	33453.5	16690	21409.7	13928	15934.5	18327.7	3419.3	10262.9	9702.68	9024.43	12203.1	9972.48	15116.4	16393.2	14944.6	14833	14834.8	14792.3	23696.9
171	13C_6	M521T437	NA	521.161	436.86	521.16	521.161	436.68	436.86	3	527.175	527.186										2070.2	2212.07	2151.53	3075.09	4300.21	2896.16	2581.66	2485.39	2183.84	11066.1	8096.12	9861.05	2339.07	1897.75	1770.76	3558.71	4049.21	3837.03	2354.51	2181.21	2312.84	2697.58	2875.16	2685.77	5789.26	3606.23	3418.69	33425
179	13C_6	M717T438	NA	717.234	438.06	717.234	717.234	437.28	438.48	7	723.247	723.261										985.588	953.174	1141.86	1113.19	1998.95	1254.75	1023.91	990.24	998.605	3635.63	4418.04	3735.4	1252.41	1116.37	975.377	4172.13	11204.6	5549.92	1017.66	1056.7	1205.59	3709.27	2319.22	1686.06	1926.19	1455.48	1372.14	48640.2
113	13C_6	M864T346	NA	864.251	346.38	864.249	864.251	340.74	346.68	10	870.262	870.279										2319.55	2027.67	2246.76	16995.2	13451	11507.3	1942.76	2565.6	2139.34	7920.48	9670.57	8387.84	1431.11	1567.14	1573.65	1576.04	2574.4	1997.01	2145.11	1513.65	1415.67	1635.07	1639.68	1626.07	3939.72	2908.59	3003.06	8432.67
639	12C	M642T1085	[789][M]-	642.117	1085.1	642.115	642.118	1083.48	1086.24	33	648.131	648.144										2751.55	8968.1	1627.68	1562.68	2676.37	1648.05	2876.09	5287.22	1709.56	5290.23	2806.28	1108.37	3228.56	2277.24	4353.6	1744.61	20362.1	8621.17	3968.75	5312.82	11083.3	10063.6	4946.59	6537.22	119158	63719.9	47669.2	40974.4
478	13C_6	M419T720	NA	419.129	719.52	419.129	419.129	719.16	719.52	3	425.145	425.153										2235.38	2218.96	2008.07	3737.07	4326.48	2860.78	2319.23	2175.14	2363.24	12399	8027.23	6312.76	3586.23	3365.65	2930.91	3414.71	5075.53	4241.04	3851.32	3601.02	4133.16	3912.35	4218.41	4054.47	4474.64	3814.84	4228.14	36597.1
212	13C_12	M523T465	NA	523.136	464.58	523.136	523.136	464.58	465.48	3	529.151	529.161										2730.03	2530.48	3115.93	7048.39	4111.88	4735.23	2625.79	2861.96	2535.08	2851.11	3040.86	2714.32	1969	1970.68	1825.71	2087.67	2967.46	2314.57	2009.36	1909.08	2296.85	2981.44	2184.13	2222.93	9296.6	5136.09	3852.97	12550.4
399	13C_6	M1077T624	NA	1077.39	623.58	1077.39	1077.39	623.4	623.82	9	1083.4	1083.42										788.088	724.632	760.144	2347.94	3213.79	1934.35	773.016	808.108	726.623	3894	3051.57	2047.57	656.069	709.843	757.793	835.86	1153.28	1110.56	797.394	731.159	820.271	976.737	1062.46	1207.67	1494.26	1183.68	1209.25	4210.2
528	13C_6	M691T881	NA	691.218	881.28	691.218	691.219	880.26	881.64	12	697.231	697.245										1643.21	1635.93	1521.55	4073.01	6154.61	4556.83	1551.59	1485.84	1629.24	6187.51	6124.96	5758.09	1660.48	1574.21	1604.98	51208.8	38371.9	71601.8	1656.13	1601.26	1650.68	29618.8	33908.4	29000	2192.16	1776.76	1946.34	25556.7
460	12C	M451T695	NA	451.101	695.31	451.101	451.101	694.92	695.7	4	457.116	457.126										2723.83	2814.74	2664.26	2669.21	2637.78	2564.14	3817.74	3457.52	3355.37	2715.23	2864.77	4001.92	11064.9	14094	19462.1	4066.49	5133.66	4230.5	4654.23	4023.63	4011.29	4345.14	4314.58	3879.95	13186.3	14383	12459.6	6777.1
298	12C	M248T540	NA	248.092	539.88	248.091	248.093	538.98	540.78	10	254.11	254.115										2722.18	2556.22	2708.98	2013.35	1954.9	2033.03	2190.56	2490.01	2215.94	1847.6	2434.39	2638.8	5374.28	18182.4	5064.95	25443.8	31992.3	17004.2	30872.7	12777.7	38505.8	5340.98	6641.33	5437	2292.08	2864.22	2656.6	1980.11
330	13C_6	M642T560_1	NA	642.212	559.86	642.212	642.213	559.52	559.86	9	648.226	648.239										2729.88	3188.66	2953.91	3287.1	3534	3304.94	2948.45	3245.03	2867.47	9364.35	11255.8	14379	2981.97	3096.49	3748.25	29891	18824.5	18845.7	3186.6	4206.4	3263.97	3080.66	3026.28	3864.47	17123.3	22363.6	24675.8	31171.4
427	12C	M694T669	NA	694.206	669.48	694.206	694.207	664.14	670.5	5	700.22	700.234										2706.22	4493.27	4022.93	3096.25	4966.33	2902.91	4292.94	2202.33	2790.98	3867.96	2722.73	5154.92	2020.89	2123.1	2753.39	1852.97	2423.74	1960.37	2401.38	2534.62	2029.84	2004.7	1897.38	1926.51	45523.3	77871.8	67719.4	8024.95
581	13C_6	M320T1047	NA	320.063	1046.85	320.063	320.063	1045.74	1047.3	6	326.08	326.086										1771.03	1742.23	1581.72	11250.4	14470.9	7572.51	1775.55	1652.15	1688.45	8792.18	6975.35	3785.81	1766.16	1822.9	1729.89	2030.34	1990.3	1899.97	1776	1731.18	1717.34	1913.99	2156.08	1812.2	2336.49	2068.25	2159.95	3026.37
231	13C_6	M560T479	NA	560.206	478.98	560.205	560.208	477.18	482.58	9	566.22	566.231										2132.6	1993.22	2002.74	2748.31	2837.51	2652.34	2294.09	2382.63	2288.03	10131.7	10056.3	6303.7	1703.74	1722.96	1351.76	5256.8	3726.24	3277.09	1739.91	1831.66	1812.79	3258.87	2739.38	4677.42	3591.54	2807.25	2903.04	50970.3
356	13C_6	M430T570	NA	430.091	569.64	430.091	430.092	569.16	570.18	6	436.107	436.116										4618.28	3687.5	3366.59	6080.31	6327.14	5125.48	5231.64	6253.31	4808.51	27235.2	18774.4	15772.7	2233.69	2014.77	2029.02	2820.18	2518.65	3218.27	2429.1	2047.66	2391.34	2723.61	2732.28	2303.48	6551.52	6011.26	5813.83	12333.5
289	13C_6	M457T534	NA	457.158	533.82	457.158	457.158	533.22	533.82	3	463.174	463.183										1283.83	1324.93	1520.37	1323.64	1446.36	1463.34	1468.79	1481.85	1593.18	6936.89	4796.16	5489.74	3276.71	2969.91	2526.11	15573.1	15272.7	22767.2	3472.24	3613.36	3575.76	3465.52	3631.81	3155.03	4515.26	3222.47	4157.16	6399.43
568	12C	M261T1005	NA	261.113	1004.91	261.113	261.113	1003.8	1005.84	12	267.131	267.136										2687.64	4615.74	3177.91	2964.52	3613.98	2919.51	10295.9	3561	2978.7	2795.04	3095.51	2731.9	2783.62	2100.26	2422.78	2654.17	4043.93	2758.81	2194.84	2588.22	2174.26	2951.39	1956.67	2229.49	83205	41842.9	26770.6	34941.3
85	12C	M577T317	[678][M]-	577.168	317.46	577.168	577.168	315.48	321.84	9	583.182	583.194										2683.94	2279.18	3173.78	1708.49	2123.27	2019.1	3738.55	4788.58	3406.14	3365.19	3051.91	3849.5	5940.7	8062.57	8954.15	4819.17	9486.86	4708.66	4882.71	4240.27	3680.23	8767.9	2384.18	1932.01	103424	109466	88920	32962.5
316	13C_6	M870T550	NA	870.485	549.81	870.485	870.491	548.52	551.88	10	876.497	876.514										1204.77	1203.57	896.528	1216.61	1258.07	1156.47	1251.68	1220.18	1304.79	5879.35	5062.43	3347.13	948.783	1126.66	846.044	2133.68	3941.28	978.714	894.483	1209.21	1161.93	1007.55	952.078	852.444	1856.85	1707	1466.41	14547.2
608	13C_12	M395T1075	NA	395.154	1074.96	395.151	395.154	1074.36	1075.56	12	401.17	401.178										2676.75	2325.38	2164.55	3436.81	4897.27	4092.91	2367.78	2398.02	2326.67	4781.63	3488.76	2934.08	4201.74	5117.61	4629.1	779287	645052	667971	4205.17	4203.95	4099.32	670881	544878	807313	3629.92	3418.14	3578.6	49926.2
445	13C_6	M1013T694	NA	1013.32	693.79	1013.32	1013.32	693.43	694.14	5	1019.33	1019.35										1169.12	1131.48	1192.41	1198.48	1243.07	1126.06	1188.93	1109.87	1097.06	5306.82	4177.17	3312.06	2079.8	2608.65	2139.38	2002.79	2995.33	2289.13	1410.71	1439.64	1747.5	1511.71	1693.44	1826.79	2390.63	1827.67	2104.17	12273.1
497	13C_6	M497T771	NA	497.139	770.82	497.139	497.139	770.4	771	3	503.154	503.164										1874.62	2187.85	1822.9	13815.8	16200.3	7984.91	2553.71	2075.01	2177.55	11589.9	8560.18	5420.84	6521.03	6182.95	5040.12	5450.41	9808.85	5114.06	10040.5	6716.46	9300.35	6651.62	9731.98	5463.37	3402.63	3000	2747.18	5671.91
288	13C_6	M468T533	NA	468.19	533.04	468.189	468.19	532.44	534	5	474.205	474.214										1795.05	1541.09	1809.21	1348.72	1280.1	1485.47	1376.65	1717.72	1691.92	6320.56	5268.5	6059.04	1988.62	1657.67	1569.45	12399.3	12545.2	14282.3	2121.11	1871.59	1945.42	2036.25	2020.6	1722.12	3334.63	2090.73	2270.02	3427.5
88	12C	M291T328	NA	291.099	328.02	291.099	291.099	328.02	328.2	3	297.116	297.122										2653.89	6286.57	3154.92	1966.66	2827.24	2340.17	2505.36	2633.82	2189.07	3285.71	2675.26	2719.82	3286.61	3098.44	4191.23	4080.24	4059.41	3921.66	4413.66	5055.28	4665.73	3350.65	3390.11	2700.05	8458.79	6766.16	8717.89	9837.31
334	13C_6	M213T560_1	NA	213.104	559.995	213.101	213.107	558.54	560.9	6	219.122	219.126										1130.32	1238.85	962.699	1095.46	1273.34	1027.75	1091.77	1031	1061.54	4405.43	3857.49	3407.98	1143.8	1070.27	1229.8	5717.55	1807.89	4772.3	1603.1	1344.29	1600.09	1382.56	1308.52	1296.62	3437.83	3663.61	3122.52	32521.8
319	12C	M517T550	NA	517.155	550.41	517.153	517.156	549.48	550.68	6	523.17	523.181										2640.83	1970.77	4522.31	1783.68	1993.24	2361.6	3291.08	27065	3223.67	2795.45	2988.31	6026.89	35712.5	15652.7	6218.75	5373.75	3981.78	4120.31	2359.13	2637.73	2665.18	3091.28	2536.44	2301.98	499828	899585	429347	10329.1
321	12C	M465T556	NA	465.153	556.08	465.153	465.153	555.66	556.08	3	471.168	471.178										2639.78	2862.48	2810.65	1900.3	2527.19	2263.09	2404.66	2054.77	2253.61	2076.81	2236.9	2861.34	30432.9	28280.3	14127.1	2993.37	3093.86	2487.28	3687.34	5212.16	4519.36	4279.35	3643.55	4395.68	2922	2959.07	2858.09	3903.58
352	13C_6	M624T568	NA	624.202	567.78	624.201	624.202	566.76	567.78	4	630.216	630.228										1483.08	1372.02	1438.9	1226.51	1599.46	1445.26	1492.28	1445.13	1276.9	3653.15	5611.05	6001.8	1262.19	1341.29	1233.23	1595.49	1937.58	1690.43	1438.73	1454.84	1491.38	1521.45	1304.59	1338.62	2654.21	2138.34	2690.05	16978.4
375	12C	M206T590	NA	206.082	589.8	206.082	206.082	589.26	590.74	5	212.1	212.104										2630.16	3031.84	3532.51	2664.1	2788.84	3196.26	9412.49	7355.48	4735.07	3027.06	2700.31	3258.76	106496	79132.1	101383	8610.68	12328.7	12168.3	9642.54	6070.14	8012.54	17322.9	11913	8312.43	46596.8	79963.8	94562.8	14974.5
629	12C	M714T1080	NA	714.357	1080.3	714.356	714.358	1079.7	1089.84	6	720.37	720.385										2617.54	1611.49	3522.62	2024.92	2801.74	1843.18	2121.73	4393.5	4096.46	5791.27	3046.15	4240.55	17558.8	8319.78	3411.63	5194.83	7115.26	6510.47	20090.4	12224.2	19504.9	3002.06	2613.42	2676.43	4965.55	5198.43	5095.69	2934.93
240	12C	M190T493	NA	190.051	493.08	190.051	190.051	492.9	493.26	3	196.069	196.073										2614.17	2571.47	2793.95	2729.86	2625.96	2573.2	4848.5	9539.74	6125.09	3068.8	3138.66	2918.36	5754.24	3981.38	5740.59	9159.61	5427.07	3618.52	4208.08	6707.37	7650.51	7728.57	3538.09	3862.33	66771.9	73915.2	38692.3	9375.44
450	13C_6	M984T695	NA	984.317	694.74	984.316	984.317	694.32	694.74	3	990.327	990.347										1053.78	1085.17	1173.52	1062.63	1222.57	1171.83	1183.23	1130.21	1140.36	5523.68	3535.37	3231.39	1097.07	1074.72	1142.6	1602.33	2174.15	1878.11	1325.22	1042.43	1272.74	992.951	1226.35	1193.4	3090.87	1752.82	1768.35	5440.78
343	13C_6	M574T562	NA	574.231	561.84	574.23	574.232	561.84	562.2	5	580.246	580.257										1499.87	1632.12	1661.91	3744.37	4055.28	3547.28	1633.25	1788.04	1438.13	5957.5	6804.62	4176.1	1212.37	1167.26	1121.1	1213.68	1739.86	1354.78	1338.55	1239.47	1248.75	1325.25	1366.34	1203.03	2448.05	2826.4	2182.19	2840.67
101	12C	M814T340	[1020][M]-	814.263	340.32	814.254	814.264	330	346.68	29	820.275	820.291		12C and 13C	Unknown	YES	No	814.2568 (0.68); 472.1455 (1.99);	683.2238 (4.9); 503.1593 (1.25); 341.1081 (23.24); 179.0556 (8.75); 161.045 (23.56); 113.0241 (17.07); 89.0242 (4.18);	820.2781 (0.83); 478.1644 (2.13);	683.2224 (4.63); 503.1599 (1.28); 341.1071 (25.06); 195.0492 (0.25); 179.054 (8.78); 161.0437 (24.48); 149.0467 (0.26); 143.0328 (1.92); 131.0334 (0.78); 119.0331 (1.87); 113.0226 (16.21); 101.0225 (0.6); 95.0119 (0.59); 89.023 (4.55);	2.59828e+06	2.35916e+06	1.90215e+06	1.68407e+06	1.93651e+06	2.41118e+06	3.00308e+06	2.04446e+06	2.69807e+06	1.15652e+06	1.61934e+06	1.68278e+06	2260.66	2330.61	2578.63	2262.09	2868.64	2630.32	2575.34	2497.56	2469.42	4547.95	2594.55	2249.67	684463	1.92197e+06	2.16338e+06	3.00244e+06
345	13C_6	M509T562	NA	509.134	562.2	509.131	509.135	561.84	565.2	5	515.149	515.159										5786.26	4564.13	6308.29	5016.09	6880.32	5502.01	4252.47	5063.28	5418.3	19861.5	14980.4	16146.7	19960.6	26225.9	16942.2	28013.8	39576.5	27855.8	22691.1	25970.7	28680	22447.1	23905.3	22151.8	27691.7	17145.4	20671.6	64925.9
88	13C_6	M297T326	NA	297.119	326.22	297.119	297.119	325.44	327	3	303.136	303.142										8776.37	8185.47	8801.84	27530.4	23677.4	21034.3	6461.77	4763.19	4848.09	21332	17271.1	16866.2	12510.6	10254	10243.1	11886.1	9836.16	8231.89	19377.6	18571.6	16692.6	27239.9	24399.4	24343.3	16752.2	4704.21	4073.62	15096.5
272	13C_6	M970T519	NA	970.292	519.18	970.291	970.293	518.34	519.9	6	976.303	976.322										749.767	757.465	761.922	816.029	913.916	762.532	828.331	740.007	747.129	3475.27	2855.47	1559.38	759.352	771.862	778.298	2525.56	6434.1	3211.05	888.06	924.808	920.056	822.738	829.539	827.557	2647.91	1643.85	1700.17	11707.8
248	13C_6	M436T515	NA	436.119	515.25	436.118	436.119	514.56	515.57	6	442.134	442.143										2518.57	2469.2	2292.65	5355.17	5070.92	6972.26	2909.74	2871.23	2701.68	8015.41	7662.42	12184.2	10732.6	8972.29	8484.74	9511.94	13421.2	11129.5	6460.1	6398.34	5906.93	9029.93	9319.12	6534.65	4899.95	4456.08	5138.1	11578.9
489	13C_6	M256T746	NA	256.092	745.98	256.092	256.092	745.56	746.34	3	262.109	262.115										1208.82	1304.06	1284.07	1181.42	1419.74	1236.05	1260.34	1415.06	1269.4	3896.72	4380.11	4503.99	1318.48	1260.82	1249.14	3830.97	4213.73	3938.87	1275.37	1299.51	1320.97	1249.48	1320.47	1204.05	2148.57	1659.3	1728.95	57157.1
320	12C	M518T550	NA	518.159	550.5	518.158	518.159	549.9	550.5	3	524.174	524.184										2574.24	2303.4	2246.6	3004.87	2495.51	2093.76	3522.43	8242.14	2496.41	2289.94	2428.14	2390.92	9359.83	5058.31	2474.3	2316.9	2249.71	2602.08	1687.67	1738.04	2101.48	2184.75	2024.3	2011.68	121396	210125	97210.2	4159.02
170	13C_6	M675T435	NA	675.293	435.3	675.293	675.294	435.06	435.48	3	681.307	681.32										1246.64	1164.79	1269.15	1636.92	2092.29	1484.01	1532.36	1515.17	1219.49	3562.79	5851.02	4404.66	1308.86	1239.83	1248.42	1942.15	2232.71	1987.85	1236.32	1207.45	1237.64	1479.32	1227.27	1103.24	2062.5	1891.28	1842.47	2744.96
631	13C_12	M755T1084	NA	755.404	1084.5	755.4	755.404	1083.48	1085.88	11	761.416	761.431										2565.29	2081.48	2436.27	3169.03	3709.79	3665.02	1933.68	4856.06	2977.68	3458.12	2599.58	2604.91	2522.79	2860.95	2364.19	21752.7	19236.4	20765.7	2923.79	3338.22	3939.72	11176.6	13024.5	19843.4	7632.42	7195.34	7233.71	13692.5
340	13C_6	M528T562	NA	528.227	561.6	528.227	528.227	561.42	561.84	3	534.242	534.253										2317.9	2702.68	2342.51	5176.42	5009.82	4805.89	1937.56	2332.13	2015.01	6856.33	7973.15	5408.32	1675.93	1556.51	1736.22	1772.79	2351.35	2028.71	1952.8	2118.87	1872.45	1892.09	1916.59	1756.31	2440.29	2078.49	2024.65	4260.23
9	13C_6	M605T172	NA	605.182	171.84	605.181	605.182	168.9	174.91	13	611.196	611.208										1251.32	1267.22	1254.61	17398.5	11944.5	8845.38	1200.25	1245.27	1160.41	4587.19	4172.13	2764.53	1285.04	1314	1306.37	5985.53	5703.8	7881.19	1369.09	1292.66	1295.6	48794.1	53388.4	33920.4	2497.39	2600.98	2254.97	28035.6
580	13C_6	M305T1047	NA	305.04	1046.85	305.039	305.04	1045.56	1047.12	6	311.057	311.063										1718.28	1523.14	1542.95	10674.5	12977.2	6903.73	1505.9	1738.96	1633.21	8029.8	5692.06	1847.23	1742.79	1732.9	1715.87	1824.99	1823.76	1777	1938.42	1452.91	1734.23	1789.21	2204.36	1844.83	2941.65	2020.87	2014.69	2533.18
350	12C	M103T567	NA	103.055	567.09	103.052	103.055	566.76	572.94	4	109.074	109.076										2548.44	2447.78	2596.95	2042.07	2623.16	2211.27	2935.68	2905.55	2820.81	2600.31	2889.43	2570.06	16058.6	14636.6	13790.6	2584.13	4117.31	3056.96	2573.37	2358.3	2375.68	2439.35	2307.18	2390.69	11610.7	10469.2	9531.39	3262.48
112	13C_6	M807T346	NA	807.284	346.5	807.281	807.285	346.08	347.64	7	813.296	813.313										1419.28	1466.24	1468.75	8898.08	8087.06	5141.56	1488.52	1412.82	1371.2	5256.52	4864.82	3266.71	1251.7	1110.91	1053.72	1360.11	1519.54	1303.08	1342.65	1098.09	1237.23	2490.06	1207.57	1438.46	2616.68	1741.33	1770.07	3340.11
599	12C	M822T1065	[1024][M+3]-	822.243	1064.64	822.243	822.244	1063.7	1065.42	20	828.255	828.271										2547.19	1831.61	2949.95	2337.15	2373.2	1551.03	2040.68	2733.51	2108.25	2042.1	1478.99	1592.2	20478.3	29097.3	13920	6163.94	12407.1	10134.8	16557.5	15328.7	21972.7	6207.2	9220.97	6630.11	7288.23	17785.3	18753.4	8970.1
584	13C_6	M665T1047	NA	665.16	1046.76	665.16	665.16	1046.52	1046.94	5	671.173	671.187										2094.61	1764.83	1916.66	11905.8	15110.1	7019.21	1739.93	2143.9	1898.26	8831.29	5990.78	3242.05	1562.22	1526.86	1363.82	1520.88	1725.84	1648.43	1629.42	1565.6	1836.04	1467.35	1433.02	1474.49	2522.59	1884.07	1706.11	1776.96
354	13C_6	M689T568	NA	689.203	567.96	689.203	689.203	567.78	568.56	4	695.216	695.23										2736.27	2562.9	3061.81	4577.29	4826.61	4269.74	2514.83	3062.69	2530.68	8988.09	8970.76	7200.49	4698.6	4932	3754.78	4153.64	5697.73	5664.35	4720.06	5225.05	5780.01	4548.04	4543.6	6428.01	4715.37	4068.65	4147.11	40060.5
365	13C_6	M487T576	NA	487.189	576.42	487.189	487.19	575.34	577.14	6	493.204	493.214										1531.5	1711.77	1539.08	4780.12	6774.02	4788.97	1338.58	1509.68	1384.47	5801.59	4380.96	2781.77	2670.43	2540.24	2611.79	4202.07	5524.11	3298.43	3157.95	2923.07	2968.59	8829.13	5522.95	5669.44	2733.08	2440.77	2286.54	41080.6
592	13C_6	M826T1064	NA	826.258	1063.74	826.256	826.259	1058.64	1065.18	20	832.27	832.287										1158.66	1219.41	1553.31	6266.53	11065.3	4349.1	1016.87	1280.96	1246.35	4856.49	2993.97	2960.83	777.988	827.321	759.405	99605.3	150785	129644	821.806	781.418	786.103	63768.6	81471.4	103547	1173.27	905.359	904.926	127519
619	13C_6	M452T1075	NA	452.129	1075.14	452.126	452.13	1074.72	1075.74	13	458.144	458.154										1726.29	1437.83	2028.41	2950.75	4656.45	4300.1	1575.36	1589.09	1752.64	5547.94	5533.93	3905.86	2271.03	2212.71	2171.09	116386	120655	94706.8	2188.96	1994.3	2286.21	68373.8	61074.6	72392.6	2556.26	2016.87	1725.95	8033.62
338	13C_6	M778T561	NA	778.3	561.42	778.299	778.301	561	561.6	4	784.312	784.328										3148.34	2338.88	3054.71	1928.44	2159.6	1900.18	2860.89	2906.6	2630.59	9444.8	9742.45	6231.59	2993.14	3677.88	2763.22	10403.3	4224.29	5946.45	1938.65	2411.99	2009.04	1657.42	1812.59	1780.79	8890.52	5905.49	9830.25	6051.48
302	13C_6	M686T543	NA	686.229	542.94	686.228	686.23	542.94	543.12	4	692.242	692.256										1402.92	1341.15	1378.62	1297.84	1514.74	1263.86	1235.89	1350.57	1321.68	5807.23	3278.15	2684.5	1298.27	1217.4	1246.08	1423.52	1510.99	1643.2	1480.25	1337.73	1464.12	1465.42	1466.86	1474.21	2485.92	2007.38	1948.26	10113
348	12C	M651T564	NA	651.193	564	651.192	651.193	563.4	564.42	10	657.206	657.219										2514.48	2355.07	2593.85	2153.8	2118.72	2120.17	2705.46	2540.08	2348.76	2267.97	2349.56	2275.52	2535.41	5010.69	10265.5	2862.55	4757.67	3239.18	5253.64	4592.88	5728.94	3408.12	2581.97	2364.96	25429.8	27237.2	27013.1	10817.6
157	13C_6	M530T405	NA	530.196	405.18	530.191	530.197	404.7	406.08	4	536.211	536.222										1540.66	1750.74	1463.64	1699.01	2029.91	2088.8	1345.4	1496.55	1570.27	4749.61	4262.74	4152.22	1290.26	1302.34	1266.93	1619.52	1929.6	1448.22	1393.93	1451.34	1644.12	1603.44	1503.04	1186.46	3568.33	3007.58	2708.28	15085.6
496	13C_6	M506T769	NA	506.14	769.44	506.139	506.14	769.02	769.44	3	512.155	512.165										2161.6	2144.89	2124.95	3500.08	3608.78	3380.21	2056.96	1933.67	1823.77	6191.6	5510.98	5621.49	2333.14	2194.65	2455.32	2333.19	3046.61	2845.37	2251.82	2731.57	2836.22	2271.78	3055.84	2832.62	3403.89	2253.53	2355.89	29341.8
369	13C_6	M673T585	NA	673.235	585.27	673.226	673.237	584.46	585.66	6	679.248	679.262										1910.76	2017.38	1970.38	6234.73	7251.01	5683.33	2145.12	2114.67	2211.54	8049.69	5386.9	5569.88	2132.73	1953.13	3126.06	4540.83	4074.02	2876.92	1968.12	2233.37	1974.4	4185.08	2836.55	2464.09	3795.26	3261.2	3343.39	22501
230	13C_6	M256T478	NA	256.092	477.57	256.088	256.092	475.62	479.16	4	262.11	262.115										3319.17	2562.39	2784.71	5194.27	4507.79	2919.98	3480.67	3655.92	3613.1	10603	9867.75	10590.6	4432.5	4371.43	3848.12	425667	1.31659e+06	435034	3988.7	4256.28	4107.05	4266.99	4148.82	5200.98	4867.92	5388.36	5188.28	396419
118	13C_6	M835T349	NA	835.27	348.66	835.264	835.271	348.24	351.06	5	841.281	841.298										828.615	938.006	890.031	15814.4	13648.3	10938.5	846.382	913.501	899.47	2623.88	3224.39	1822.56	856.133	882.397	860.929	875.645	1131.12	1066.77	989.051	918.198	1030.04	1204.15	1192.16	1108.89	1579.01	1267.79	1372.86	2649.12
516	13C_6	M305T823	NA	305.076	823.44	305.076	305.077	823.02	823.62	5	311.093	311.1										1485.16	1589.22	1459.73	6237.88	7990.95	4912.55	1710.4	1803.17	1702.83	8006.33	3954.1	3063.32	1973.86	2028.04	2221.06	2396.94	2498.7	2791.37	2354.59	2022.41	2258.74	1977.29	2528.02	2113.09	2105.14	2059.21	1971.68	4150.67
459	13C_6	M438T696	NA	438.135	695.52	438.135	438.135	695.1	695.88	7	444.151	444.16										1937.54	1877.69	1820.72	1961.99	2042.45	1775.52	1770.13	1846.59	1760.12	5510.14	5072.66	4678.38	2886.33	2807.62	2770.91	66329.1	57805.8	58766.2	2660.24	2534.01	2846.01	2564.72	3105.61	2568.97	2823.58	2686.97	2313.71	18278.1
228	13C_6	M729T478	NA	729.304	477.69	729.303	729.306	477	478.56	8	735.317	735.332										1713.91	1402.29	1616.21	1703.56	2112.69	1679.67	1547.58	3085.16	1947.63	7839.89	5510.98	5002.84	2349.48	1995.86	3984.22	1509.8	1622.01	1595.52	1444.87	1611.44	1494.9	1629.23	1628.21	2057.7	2870.05	2419.97	2442.6	13145.9
583	13C_6	M336T1046	NA	336.09	1046.16	336.087	336.09	1040.4	1047.3	9	342.106	342.113										1890.57	2649.85	2396.33	20846.1	26252.4	15852	4635.37	5841.04	3327.47	16131.9	16013.6	6301.06	2027.98	2017.31	2131.21	2038.81	2224.03	2230.8	1910.43	1844.36	1896.6	2288.03	3098.41	2247.15	2406.18	2411.69	2276.33	3781.94
92	13C_6	M793T334	NA	793.232	333.96	793.232	793.233	332.94	335.34	5	799.244	799.26										1901.28	1908.36	2001.09	6597.3	5587.96	5327.97	1869.47	2016.89	1979.65	5801.15	5250.2	5270.83	1823.86	1578.59	1795.12	1980.01	2467.06	2071.38	2288.99	1794.16	2283.68	2541.07	2401.45	2511.74	3792.71	2820.41	2574.97	14589.2
664	13C_12	M491T1097	NA	491.152	1096.8	491.151	491.152	1096.38	1096.98	3	497.167	497.177										2411.42	2271.37	2795.6	2586.09	2441.68	2281.42	2816.75	2704.98	2627.6	2754.01	2467.67	2121.98	3376.17	3238.26	3406.87	5179.66	4082.33	4299.94	2988.55	3395.67	3069.06	3208.57	4435.46	5327.94	6135.35	5693.63	6609.5	5661.04
533	12C	M404T906	NA	404.099	906.48	404.098	404.099	901.92	910.44	18	410.115	410.123										2409.12	2251.73	1963.24	1902.57	1928.38	2568.91	2316.48	2618.3	2232.03	2116.05	2032.03	2134.88	20047.8	17955.5	14597.8	13680.3	11755.7	10905.2	26087.8	10884.7	13211.9	8887.34	9057.52	6171.27	11325.4	23868.7	8034.99	7774.96
609	13C_6	M773T1075	NA	773.253	1074.63	773.252	773.254	1073.58	1075.32	8	779.266	779.281										950.33	910.51	912.068	806.998	1291.22	1324.57	940.885	1039.09	935.018	3893.67	1860.07	2301.96	1269.68	1233.79	998.33	30533.4	41747.2	27646.3	1403.23	1180.8	1233.51	6231.98	3424.99	4262.15	1584.1	1331.66	1122.32	1695.58
589	13C_6	M305T1059	NA	305.113	1058.88	305.113	305.113	1058.04	1059.06	3	311.13	311.136										1693.49	1635.29	1748.45	5350.92	6109.4	2561.06	2020.87	1726.43	1848.2	8833.59	4165.69	2409.52	2088.24	1927.52	2254.72	4826.68	7036.27	6842.57	1852.42	2046.29	1874.94	2993.51	2319.64	2723.18	2442.37	2263.03	2461.92	4700
252	13C_12	M748T516	NA	748.256	515.94	748.253	748.257	515.94	516.12	8	754.268	754.283										2385.83	1921.66	2365.5	3671.92	3474.3	4728.21	1959.81	2286.91	2479.65	10037.8	7241.6	14233.5	2144.97	2871.98	3021.22	5240.52	5006.47	5469.35	2377.71	2751.08	3709.55	2542.56	2893.35	4333.15	6990.84	5341.72	6964.03	35497.4
261	13C_6	M1060T517	NA	1060.37	517.41	1060.37	1060.37	516.54	517.92	6	1066.38	1066.4										771.738	899.597	881.11	1085.33	1036.76	955.572	851.92	847.544	907.428	2220.39	2918.43	1896.1	872.69	848.126	865.049	4565.63	5489.23	10378.2	884.783	934.475	946.107	963.012	1029.18	911.071	1266.61	1045.89	1086.17	4503.99
482	13C_6	M584T726	NA	584.15	726.48	584.15	584.15	726.48	726.72	3	590.164	590.176										958.915	1102.77	1021.65	24115.8	13817.5	8145.59	1039.89	1111.97	1017.13	3858.88	2767.89	1701.65	1472.09	1486.87	1671.2	1387.45	1479.66	1483.8	1330.25	1373.11	1437.81	1404.52	1420.57	1324.42	1845.52	1596.29	1667.1	1884.03
23	13C_6	M109T175	NA	109.075	175.24	109.075	109.075	173.22	176.22	6	115.094	115.097										2762.82	2784.12	2225.17	2323.45	2048.91	2370.17	2688.97	2194.36	2560.82	7102.49	6154.6	6137.43	3443.2	3309.58	3063.55	152903	146175	149405	3517.14	2874.04	3165.11	3016.58	3491.96	3456.96	4138.47	3536.02	4754	96765.5
488	13C_6	M642T743	NA	642.345	743.49	642.345	642.346	742.62	744.36	6	648.359	648.372										1121.64	1036.34	1034.24	1103.41	1092.47	862.609	1050.99	1020.42	989.701	5155.51	1535.71	1283.47	1068.41	1126.06	1029.14	1946.36	4285.09	2140.58	1016.17	1140.58	1278.51	1068.78	1051.05	1023.35	2009.29	1649.37	1697.43	6698.29
293	12C	M319T536	NA	319.095	535.8	319.095	319.095	535.8	535.98	3	325.112	325.119										2379	2343.35	2392.86	2193.89	2263.98	2125.74	2525.97	3074.3	2740.38	2188.69	2222.91	2005.41	108514	101638	98269.6	9563.42	9833.1	7111.73	13901.4	16910.7	12283.3	17020.4	18879.6	11827.4	69510.5	26473.7	22498.2	8616.66
505	13C_6	M537T798	NA	537.171	798.24	537.171	537.172	797.82	798.24	3	543.186	543.197										3068.81	2379.01	2945.47	2969.64	3068.15	2819.59	2079.7	2721.95	2584.93	5930.56	5225.93	8005.45	2184.16	1860.91	1997.87	2238.27	3281.31	2529.81	2449.44	2469.63	2551.19	2969.75	2877.81	2492.56	3980.26	2232.83	3083.78	16247.8
397	13C_6	M607T622	NA	607.197	622.02	607.196	607.197	621.6	622.38	7	613.211	613.223										1902.18	2121.52	2279.21	3967.61	5399.36	3869.93	1946.27	2024.83	1975.3	6408.13	4381.85	4421.35	2469.11	2436.29	2154.54	18836.9	17237.5	12314.4	2237.42	2326.53	2768.81	12464	11494.3	12333.4	8593.49	6874.26	8178.66	36851.5
446	13C_6	M967T694	NA	967.318	694.14	967.318	967.319	693.54	694.74	7	973.329	973.348										921.939	1025.15	984.806	1086.86	1025.41	945.526	1493.91	1083.04	1316.08	4273.99	2986.33	2524.86	1829.63	2026.27	1528.98	72356.6	184774	70248.5	1158	1228.97	1292.19	1528.37	1171.9	1275.87	1796.56	1443.18	1447.54	768570
60	12C	M679T280	NA	679.2	280.5	679.199	679.202	279.54	281.34	5	685.213	685.227										2357.45	1961.3	2419.24	1712.43	2282.56	1948.51	2407.97	2037.11	2772.38	2325.68	2405.6	3845.95	1176.57	906.007	2919.43	5923.1	1692.14	1155.41	1851.88	2710.04	1243.85	1091.75	1007.19	996.323	10254.7	19932.2	23882.8	3581.67
276	13C_6	M916T521	NA	916.326	521.31	916.325	916.326	520.5	522.06	6	922.337	922.355										1155.62	1206.77	1088.28	1173.33	1407.04	1281.02	1227.42	1120.26	1194.67	2839.02	3505.78	2542.05	1238.56	1183.24	1229.03	7434.14	11008.5	19825.2	1205.14	1314.6	1458.61	1418.97	1458.65	1474.56	2525.03	1815.23	1784.22	6358.16
263	13C_12	M752T518	NA	752.252	518.1	752.25	752.27	517.14	521.28	7	758.265	758.28										2352.5	2419.44	2173.97	2249.16	2025.83	1722.77	2392.98	2517.75	2631.56	8319.1	7657.43	7325.87	1873.24	1842.37	1577.96	3426.6	3078.75	3851.29	1684.24	2215.44	1945.06	1822.81	1903.66	1681.22	6702.7	5637.97	6956.66	31092.4
73	12C	M545T299	NA	545.213	298.8	545.212	545.213	298.62	298.8	3	551.227	551.238										2352.24	2625.52	2575.25	2200.59	2091.69	2287.8	2846.31	2799.86	2460.55	2745.73	2380.9	2933.43	30744.7	37255.9	32759.2	12618.9	12261.9	11171.8	10102.2	8341.32	9092.46	6537.71	5888.31	5843.87	29860	13950.1	7674.71	8937.59
253	13C_6	M1056T516	NA	1056.37	515.7	1056.37	1056.37	515.16	516.9	11	1062.38	1062.4										1133.12	1138.5	1043.75	1867.12	1697.98	1440.8	1224.07	1295.81	1203.15	3092.81	2807.65	3405.82	1933.1	2113.25	1310.69	1951.09	1684.67	3572.48	1358.1	1620.75	2773.2	1563.39	2154.54	2622.51	1727.89	1574.57	1683.28	5790.8
395	13C_6	M199T615	NA	199.07	614.64	199.07	199.071	613.86	615.06	5	205.088	205.093										3097.69	3669.78	2758.14	2930.05	4344.18	3092.27	2299.46	3139.46	2416.68	5874.39	7455.36	6293.4	3095.7	3090.14	3101.97	2687.37	2504.42	2821.36	3763.84	3603.1	4662.26	3287.57	3371.5	3638.88	3462.03	3311	3183.11	54015
257	13C_6	M1055T517	NA	1055.37	516.72	1055.35	1055.37	515.16	518.1	19	1061.38	1061.4										2348.74	2586.5	1979.01	3624.94	3172.75	3425.7	2161.28	2610.53	2797.61	6426	5771.76	6617.77	4530.21	5722	2926.14	3204.97	3525.62	8699.75	3168.85	4060.98	8637.3	4706.13	5226.7	6910.33	3660.13	3932.76	3190.15	11457.5
237	13C_6	M286T492	NA	286.103	491.79	286.102	286.103	491.7	493.68	4	292.12	292.126										1904.18	1689.46	1759.74	1770.37	1706.4	1777.37	1687.99	1813.86	1886.04	5447.46	4274.46	3585.59	3654.44	3171.54	3135.32	13927.6	17692.1	22694.5	3050.98	3195.71	3635.91	2842.33	3438.75	3986.63	2861.58	2616.36	2611.55	22106.3
416	12C	M486T652	NA	486.14	651.6	486.14	486.144	645.66	652.27	6	492.155	492.165										2313.29	1935.25	1895.08	1739.84	2178.07	1902.23	2883.94	2435.36	2182.3	2132.86	2340.83	2015.15	1844.51	1435.4	1229.86	1757.75	1866.59	1739.09	1916.62	1507.35	1623.46	1962.69	2079.15	1745.94	164927	45026.8	24709.8	8903.68
560	13C_12	M789T961	NA	789.264	960.54	789.264	789.265	960.12	961.68	7	795.277	795.292										2304.5	2156.52	2234.15	2324.63	2818.89	2264.55	2181.64	2475.28	2049.72	2394.06	2187.06	2278.19	2297.02	2421.18	2376.83	6804.87	8298.6	11659.1	2636.68	2505.21	2598.62	4991.03	15133.8	18086.2	4218.85	3250.96	5113.65	14936
151	13C_6	M471T399	NA	471.035	398.94	471.033	471.035	398.34	399.21	3	477.05	477.06										1063.23	1277.62	1108.3	1616.93	2294.9	1288.03	1023.09	1186.9	1114.37	3870.05	1737.44	2576.15	1581.63	1304.08	1443.17	1675.69	1855.97	1948.91	1539.93	1429.53	1688.58	1426.42	1337.07	1467.6	2392.3	3395.41	2209.18	35913.2
28	12C	M407T179	NA	407.165	179.13	407.164	407.165	178.2	181.02	6	413.181	413.189										2297.65	2263.54	2169.37	2338.29	2446.73	2208.16	2401.97	3432.74	3094.35	2286.48	2242.2	2496.38	73266.4	54442.3	75430.1	7420.22	9073.68	6483.03	14488.2	12577.8	8537.38	8534.75	9209.68	8036.09	15536.2	15851.5	15560.7	4537.35
123	12C	M296T356	NA	296.078	355.62	296.077	296.078	355.2	356.22	3	302.095	302.101										2297.06	2181.34	2166.81	1625.97	1577.24	1818.17	1861.09	2126.78	2062.36	2090.54	2249.96	2284.49	1870.47	2113.64	1860.63	1810.2	2594.36	2309.48	5360.77	6691.35	4813.44	1737.16	2190.76	1814.15	4702.66	3984.81	4289.25	4547.47
337	13C_6	M845T561	NA	845.374	561.24	845.374	845.374	561	561.42	3	851.386	851.403										1456.41	1306.25	1274.28	1199.56	1291.39	1147.78	1284.74	1360.15	1246.77	2998.11	3275.51	3287.09	1219.12	1048.56	1106.51	1146.42	1408.13	1341.72	1069.53	1024.25	1021.38	1142.3	1140.6	1002.04	1562.87	1673.23	1452.88	1516.15
668	13C_6	M825T1097	NA	825.255	1097.01	825.254	825.255	1094.82	1106.94	18	831.267	831.283										1402.01	1389.16	1331.91	5610.54	11051.3	4338.36	1364.77	1568.74	1496.44	4542.02	3245.14	2933.18	1559.27	1446.01	1435.65	19923.8	28806.5	28104.5	1451.11	1423.3	1524.7	17838	23426.5	31176.4	2394.17	2042.51	1784.88	72427.8
209	12C	M572T462	NA	572.198	461.88	572.194	572.199	459.3	463.86	8	578.212	578.224										2284	1675.99	1604.38	1440.82	1663.76	1576.35	1840.27	2757.19	2733.83	1862.63	2018.09	2103.59	3029.93	3984.45	9813.19	4684.32	5218	2219.84	3509	2768.08	2062.23	1828.28	1447.74	1415.12	45648	52095.8	22226.8	6229.53
646	13C_12	M721T1087	NA	721.226	1087.05	721.225	721.227	1086.66	1087.44	4	727.239	727.253										2283.65	2225.49	1579.83	1513.67	1455.3	1681.41	1864.72	1496.73	1423.43	1444.35	1656.37	1267.87	1462.6	1327.63	1391.93	1663.98	2082.53	1626.51	1317.85	1382.4	2181.03	1477.78	1710.46	1741.77	1795.3	1706.42	1706.7	3213.84
400	13C_6	M1078T624	NA	1078.39	623.58	1078.39	1078.39	623.4	623.58	3	1084.4	1084.42										650.792	664.311	660.986	1427.62	1836.99	1470.26	780.721	614.206	650.244	2004.19	1685.28	1254.15	624.747	606.992	608.639	726.887	922.232	880.078	673.789	633.013	772.509	706.935	793.472	814.301	1146.91	1029.71	1070.52	2351.99
278	13C_6	M771T525	NA	771.439	525.27	771.439	771.44	524.46	525.66	4	777.452	777.467										807.15	719.629	830.817	655.697	656.249	644.439	713.361	853.603	698.15	2223.68	1622.75	1628.04	722.729	731.758	729.004	964.22	1542.33	1203.64	760.685	763.653	877.307	723.355	856.937	789.668	1640.01	1270.86	1017.63	4471.87
525	12C	M431T868	NA	431.135	867.84	431.135	431.135	867.36	868.32	6	437.15	437.159										2268.23	2468.85	2217.71	2232.24	2270.23	2210.72	2411.8	2388.88	2269.45	2116.58	2095.96	2302.97	23581.7	29391.2	70323.5	3802.23	5955.04	3366.04	3721.24	3620.35	3237.02	3437.01	3872.6	3114.8	17347.2	15472.2	30329.3	5262.06
181	13C_6	M199T438	NA	199.071	438.36	199.07	199.071	438.24	438.48	3	205.089	205.093										2791.26	2935.85	2874.83	3259.12	4659.54	3402.25	2171.18	2607.32	2431.75	6523.52	5438.36	5225.75	2998.99	3024.08	2854.46	14191.6	23592.5	18779.5	3560.48	3055.11	3641.08	10365.4	11360.1	6911.29	3320.12	2718.65	2774.91	71365.2
435	12C	M159T674	NA	159.045	673.86	159.045	159.045	673.08	674.64	4	165.064	165.067										2258.61	2311.17	2281.71	2422.42	2409	2455.53	2196.08	2517.38	2612.65	2327.54	2305.11	2312.07	25048.2	26978.1	76755.5	4866.89	5865.93	3659.73	4363.39	4493.5	3094.8	3140.99	3380.83	2437.04	4707.14	8005.64	16327.9	3678.57
462	13C_12	M527T696	NA	527.16	695.52	527.159	527.16	694.92	695.88	5	533.174	533.185										2256.65	2185.48	2068.87	3467.6	4443.57	8386.81	2105.03	2081.58	1971.02	13644.5	27022.7	157227	3301.53	3099.22	2653.68	3510.47	4860.92	4678.99	4747.44	3746.88	4984.93	4333.89	4241.6	4809.45	3041.05	2765.25	2579.89	6969.54
485	13C_6	M584T735	NA	584.15	734.82	584.149	584.15	734.64	734.82	3	590.164	590.176										1040.08	1318.25	1188.34	20989.9	13399.4	7209.83	1238.57	1311.11	1094.02	3596.17	2718.51	2256.76	1146.72	1299.86	1140.37	1408.57	1492.78	1327.78	1216.32	1093.8	1240.59	1252.5	1341.85	1252.65	1804.35	1569.14	1817.9	1807.07
404	13C_6	M242T628	NA	242.113	627.6	242.112	242.113	627.36	627.96	6	248.13	248.135										1463.98	1313.14	1338.37	1409.62	1442.91	1437.86	1412.86	1313.83	1349.74	2985.94	3900.68	2680.23	2176.92	1931.07	2081.98	77496.1	71367.9	63956.6	1890.84	1797.25	1786.91	2064.91	2088.24	1882.03	3633.36	1688.46	2024.39	10472.6
386	13C_12	M547T598	NA	547.22	598.2	547.218	547.221	598.08	598.38	5	553.234	553.246										2239.65	1495.72	3358.43	3766.3	5201.04	3858.25	1537.87	2376.26	1712.03	7507.38	3875.91	5830.22	1699.37	1577.4	1558.36	2838.08	5350.69	3441.37	1757.57	1659.94	1827.38	4260.68	4147.99	2796.16	2397.95	2198.75	1929.25	13332.4
235	13C_6	M601T490	NA	601.187	489.9	601.186	601.187	489.3	490.92	5	607.201	607.213										2091.94	1422.09	2539.94	2153.55	2364.72	2247.25	1642.85	1893.43	1811.58	3653.05	5265.02	3457.44	1693.58	1603.88	1377.57	2575.96	4152.44	2532.99	1845.95	1750.29	1792.17	11478.4	7597.19	4173.02	3268.59	2541.56	3056.77	13132.3
165	13C_6	M331T425	NA	331.113	425.43	331.113	331.113	424.74	425.76	6	337.13	337.136										4584.18	4847.03	4455.09	4736.85	5454.91	4909.35	4470.5	3996.47	3631.43	9586.72	11018.1	7127.96	6247.75	5285.65	6059.81	38645.1	82216	64213.7	7711.91	6807.57	8080.82	18154.8	15283.9	10599.8	29170.1	12078.7	18783.9	494008
586	13C_6	M702T1046	NA	702.14	1046.43	702.14	702.14	1045.56	1046.94	4	708.153	708.167										1199.48	1179.35	1145.74	4533.91	5933.55	2135.98	1262.59	1136.62	1084.96	3399.55	2684.54	1830.83	1301.21	1244.9	1151.08	1365.11	1344.95	1390.01	1361.35	1221.85	1299.58	1366.45	1268.76	1062.44	1789.28	1526.89	1450.72	1414.53
447	13C_6	M968T694	NA	968.321	694.02	968.321	968.322	693.54	694.32	6	974.332	974.351										809.225	798.15	841.638	775.722	789.971	781.261	759.404	847.357	806.811	2285.71	1695.69	1487.24	966.5	1056.43	886.636	31087.2	78819.1	31060.4	918.595	814.583	938.156	1095.09	926.412	858.395	1327.07	1226.67	1350.39	331267
415	13C_6	M361T652	NA	361.124	651.95	361.123	361.124	650.4	653.48	8	367.14	367.147										9505.74	6930.44	9271.27	7323.78	8930.42	7006.43	7709.05	8033.45	7948.49	16813.1	30540.3	6262.6	2899	3191.92	2596.8	148250	36971.5	42759.3	3242.59	3032.77	3545.04	3246.28	3560.86	3539.78	3533.4	3331.01	3301.72	311450
190	13C_6	M714T447	NA	714.196	447.18	714.196	714.197	446.22	447.78	5	720.209	720.224										1838.34	1944.58	2010.23	3530.35	4353.15	3426.76	2151.55	1893.68	1772.6	4783.13	4394.69	3964.06	1625.94	1968.21	1544.37	1908.41	2085.28	2030.87	1682.54	1692.97	1862.82	1720.87	1855.29	1747.33	8479.26	6428.87	4358.29	14398.7
593	13C_6	M861T1064	NA	861.231	1064.31	861.231	861.232	1063.55	1065.18	12	867.243	867.26										1189.51	1018	1026	3747.1	5503.69	2716.21	1231.33	1061.57	1000.04	3473.16	2059.62	1901.46	952.46	991.155	865.354	37325.6	45042.5	55219.7	855.366	889.137	1010.08	29249.5	28861.5	42779.5	1407.38	1028.43	1099.87	28863
320	13C_6	M524T550	NA	524.179	549.72	524.178	524.179	549.3	549.9	3	530.194	530.205										1297.12	1208.51	1215.17	1303.85	1243.94	1256.57	1255.7	1268.98	1450.28	1909.06	4653.94	2204.89	1621.83	1748.33	1421.69	7587.11	4350.96	4121.69	1976.97	1734.05	1931.85	1727.96	1651.39	1884.3	1870.04	1837.87	1760.73	37395.4
610	13C_6	M774T1075	NA	774.256	1074.84	774.242	774.257	1073.16	1075.32	4	780.268	780.284										1483.64	828.562	2008.14	793.654	979.47	1066.35	867.382	838.104	1401.91	2161.23	1717.76	2951.05	991.51	981.348	953.175	12666.5	16779.9	11095.8	1084.93	870.246	941.096	2800.08	1776.6	2084.01	2324.78	1162.81	1238.1	1161.7
259	13C_6	M791T517	NA	791.364	517.14	791.363	791.365	516.54	517.92	9	797.377	797.392										1198.44	1050.71	1282.2	1618.89	1686.12	1375.87	1136.89	1321.9	1005.39	3022.58	1506.48	3059.1	1149.78	1096.52	1079.27	1680.83	1579.24	1424.29	1238.2	1382.23	1245.6	1301.03	1243.24	1119.89	3000.13	4445.19	3462.75	22646.3
173	13C_6	M166T438	NA	166.037	438.24	166.031	166.037	437.46	439.26	12	172.055	172.059										2066.24	1949.16	1936.17	1788.77	2893.93	2274.61	1774.02	2055.35	1992.82	4425.7	3586.52	4616.92	1821.19	1658.67	1666.3	12275.3	33731.6	12345.9	2041.23	1763.71	1734.74	12586.2	7294.49	3682.7	2259.37	2123.44	2292.05	177932
341	13C_12	M535T562	NA	535.258	561.93	535.257	535.258	561.42	562.62	6	541.272	541.283										2196.48	3309.76	2848.4	4128.42	2245.2	3968.32	1726.16	2102.57	1729.39	13153.2	12548.8	10363.1	1286.54	1464.3	1449.94	1673.49	2370.21	1791.18	1588.02	1728.68	1675.7	1905.54	1670.09	1410.34	2564.66	2448.99	2184.84	4369.42
98	13C_6	M866T338	NA	866.268	338.22	866.266	866.274	336.54	343.68	18	872.279	872.296										4149.55	4448.07	4516.6	17147.8	14929.3	10474.9	3891.81	5473.5	3871.92	6643.2	10068.8	11891.7	1194	1414.52	1433.04	1080.61	1950.33	1600.97	1680.17	1160.96	1284.21	2526.76	1292.19	1606.7	21713.3	17844.1	16149.6	13403.9
145	13C_12	M719T389	NA	719.223	389.06	719.22	719.239	387	391.98	9	725.236	725.25										2183.93	2495.47	2751.71	2534.94	3760.12	3842.38	3094.26	3425.92	2642.74	28238.5	41318.9	274089	1610.81	1499.4	1519.43	1523.81	1766.67	1839.47	1468.77	1566.45	1553.55	1477.82	1604.53	1757.5	7212.29	18765.4	27020.9	20550.4
575	12C	M177T1035	NA	177.03	1035	177.03	177.031	1034.82	1035.24	3	183.049	183.052										2183.27	2525.95	2238.49	2758.67	2836.74	2518.09	2353.41	2451.95	2393.74	2890.33	2561.44	2511.88	110637	107930	102781	2378.47	2656.42	2727.94	2298.29	2313.69	2221.33	2285.1	2270.92	2324.63	6352.13	5308.67	7883.92	2858.56
47	13C_6	M319T258	NA	319.113	258.06	319.113	319.113	246.36	259.08	11	325.13	325.136										2881.94	3100.78	2850.88	114171	72835.2	83589.7	2603.37	3106.93	2892.12	8179.1	6804.66	3551.2	5657.75	4792.51	4870.22	9337.34	10681.9	10084.8	5989.78	5933.07	6685.42	240811	128663	121056	7678.28	6020.99	6803.17	23548.5
431	12C	M589T671	NA	589.156	671.46	589.156	589.156	663.54	672.06	6	595.17	595.182										2171.38	5219.89	5854.35	3403.99	6157.5	3036.23	5012.37	2265	4678.38	3892.72	2457.86	4725.49	179889	254057	49284	42770.9	13247.1	28845.8	6216.17	8200.94	7262.93	6611.4	4593.89	5206.91	10443.6	6158.94	7186.3	4806.77
266	13C_6	M795T518	NA	795.36	518.1	795.36	795.36	517.32	518.7	7	801.372	801.388										994.733	860.694	854.174	888.377	908.168	894.659	964.085	1037.56	995.659	2377.14	2092.57	1873.18	1045.49	1208.3	1101.1	4456.53	3985.57	3074.8	1050.25	1124.33	1241.35	994.905	1091.71	1133.14	2159.1	2541.53	2198.03	24285.4
512	13C_6	M335T818	NA	335.087	817.5	335.086	335.087	817.26	817.86	5	341.103	341.11										1661.34	1615.54	1570.9	5558.97	7548.33	5456.48	1791.96	1609.17	1661.54	6017.78	1903.53	2787.96	2191.47	1943.87	1856.84	2298.91	3046	2880.05	2391	2019.91	2465.89	2245.74	2567.29	2182.76	2480.16	2000.61	2346.72	6043.19
160	13C_6	M321T411	NA	321.128	410.64	321.123	321.129	409.86	411.94	7	327.145	327.152										1536.27	1640.51	1416.69	1355.04	1470.63	1226.72	1814.87	1329.75	1605.63	3861.41	3201.39	2674.71	2853.2	2061.65	2324.28	40297.9	52694.6	45697	2613.15	2544.1	2737.33	3139.16	2872.64	2481.7	5916.92	5645.9	6432.1	20706.2
618	13C_12	M433T1075	NA	433.127	1075.23	433.125	433.128	1074.72	1075.56	10	439.143	439.152										2165.97	3266.47	2420.07	6491.85	4967.94	2025.53	2380.93	2691.2	2840.48	3881.59	2583.74	2008.05	2192.48	2440.82	2518.96	50692.4	39291.1	42845.6	2337.81	1898.05	2293.35	47452.5	42291.3	60863.4	2688.14	2363.24	2535.39	5414.64
456	13C_6	M746T695	NA	746.268	694.92	746.268	746.269	694.74	695.1	4	752.281	752.296										1074.57	910.72	900.344	837.544	1076.73	941.345	1027.69	1065.16	1088.98	2070.64	1818.99	2518.3	1043.86	1027.77	1045.23	54818.4	65306.7	24156	1060.93	1067.21	1036.2	1111.9	1022.72	913.347	1496.83	1358.58	1280.07	7149.28
529	13C_6	M692T881	NA	692.221	880.86	692.22	692.221	880.08	881.82	8	698.234	698.248										1500.26	1372.92	1328.48	2052.66	2542.21	2083.18	1375.47	1309.45	1312.47	2583.15	2616.31	2639.36	1459.61	1549.46	1523.02	14452.9	11968.5	15411.2	1508.21	1476.68	1752.16	10464.5	11840.2	9923.09	5880.44	2131.57	2333.12	7504.41
264	12C	M790T518	[1001][M+1]-	790.343	518.1	790.342	790.345	516.3	519.3	19	796.355	796.371										2156.24	1608.91	1625.8	2587.99	2697.96	1702.13	2070.48	4341.99	2019.86	2008.96	1578.27	1879.75	2354.38	1843.17	2449.21	2529.53	2467.34	1724.79	2410.6	2691.21	2081.71	3251.87	1845.44	1330.8	12274.8	17457.8	14817.9	6808.09
161	13C_6	M393T412	NA	393.149	412.14	393.149	393.15	411.24	412.62	6	399.166	399.174										2163.15	1934.61	2139.71	3796.96	4433.21	3387.95	2020.98	2171.79	2023.82	4045.8	4113.11	3909.13	3204.37	2680.9	2787.3	4725.89	6211.64	4452.46	3627.02	3287.98	3728.36	8088.2	7604.66	4394.65	3261.8	2959.79	3090.72	13311.8
282	12C	M264T529	NA	264.088	529.44	264.087	264.088	525.84	530.04	11	270.105	270.111										2154.84	2255.04	2191.81	2188.74	2157.92	2038.67	2483.85	2501.84	2499.3	2213.6	2024.14	2174.34	77211.2	85942.2	312713	31596.7	39342	11667.3	18083	23963.3	8406.3	8453.03	6585.04	4206.18	508835	234936	265792	10932.6
109	13C_12	M676T343	NA	676.223	343.08	676.222	676.227	342.83	343.39	3	682.237	682.25										2146.85	2622.19	1945.76	2097.88	2041.16	2466.7	1996.4	1910.54	2126.84	1524.25	1818.48	1559.21	718.375	653.248	781.437	658.76	1021.31	749.433	871.401	804.066	797.372	923.25	1091.65	842.605	2341.77	2430.11	2475.29	2970.23
201	12C	M445T454	NA	445.171	454.32	445.168	445.171	453.36	458.1	7	451.187	451.196										2140.41	1984.2	2185.49	2053.23	2178.68	2037.45	1913.23	2448.28	2242.97	1905.66	1884.69	2426.06	97036.7	77996.9	75146.1	7080.05	6775.99	5206.57	10375.3	10799	8518.94	12422.8	19109.2	8555.14	16187.7	21263.4	16755.5	5079.39
327	13C_6	M198T559	NA	198.085	558.54	198.082	198.087	558.06	559.26	6	204.103	204.107										1697.64	1793.17	1815.3	1823.77	1725.64	1718.07	1648.6	1684.05	1810.89	3048.97	3258.19	3676.26	1925.55	1978.01	1966.87	12896.5	13135.2	12737.7	1924.15	2068.88	1991.42	1963.33	2154.18	1811.96	2532.01	2197.03	2437	1521.91
205	13C_6	M673T457	NA	673.207	456.54	673.206	673.207	454.92	457.14	4	679.22	679.233										2837.3	2767.5	2970.08	3726.73	3721.14	2911.55	2907.08	2718.75	2782.13	4783.26	5718.7	5233.87	3126.01	2963.92	2632.68	5891.71	6188.23	5949.1	2846.5	3215.19	3418.96	3958.13	3151.33	3681.39	5528.67	4794.54	5124.22	29569.1
540	12C	M402T914	NA	402.083	913.65	402.082	402.083	909.48	916.2	14	408.099	408.107										2117.59	1957.81	1946.78	1746.13	1766.07	1631.43	2083.7	2126.46	2205.52	1878.02	1966.7	1901.55	15753.5	7628.46	7426.24	4579.47	4291.38	2906.76	9158.21	3509.88	6809.46	4053.81	4439.98	2249.87	15200.7	72886.6	7268.88	3354.29
317	13C_6	M871T550	NA	871.488	549.72	871.488	871.493	549.48	550.68	5	877.499	877.517										1098.09	996.287	981.89	1014.94	1064.14	976.318	1138.86	1360.79	1169.28	2320.27	2638.28	1907.98	884.377	991.157	915.184	1375.07	1775.3	1189.32	977.815	1024.79	1096.13	950.357	926.18	990.991	1527.02	1424.3	1287.05	6349.73
240	13C_6	M196T492	NA	196.071	492.48	196.07	196.071	492.3	493.68	3	202.089	202.093										3369.71	3349.82	3524.63	2875.89	2990.47	3361.4	3018.07	3468.66	3545.86	5807.43	7849.09	4987.16	5675.65	6383.35	4645.16	8565.43	11559.2	8156.75	3697.65	4092.99	4232.12	4471.14	4542.8	4353.47	4668.24	3875.87	4262.23	40206.1
166	13C_12	M655T429	NA	655.264	428.7	655.263	655.264	427.74	429.3	5	661.277	661.29										2112.13	2536.22	2073.03	2115.04	2593.24	2048.01	2080.86	2302.89	2013.2	2285.13	1981.05	2143.8	2345.93	2241.03	2084.25	2598.67	3272.21	2455.63	2407.85	2633.6	2558.73	2640.76	2757.69	2451.32	4037.56	5078.19	4934.62	6924.92
17	13C_6	M471T174	NA	471.179	174.42	471.178	471.18	173.22	174.77	10	477.195	477.204										3671.2	4493.5	3851.69	3178.29	5018.96	3254.06	4959.76	3323.19	3522.96	8833.45	6662.03	6357.42	2887.47	2957.63	2718.81	179331	177984	201905	3403.82	3855.99	4725.64	4496.87	4632.42	4497.83	5073.52	4181.2	4995.37	322836
37	13C_6	M539T233	NA	539.171	233.22	539.171	539.171	233.04	234.42	3	545.185	545.196										2025.15	1788.92	1782.77	1357.54	1777.59	1436.78	1612.27	2431.36	1425.86	3260.49	4076.2	2785.98	1878.03	1777.5	1886.28	3021.72	4337.94	2790.33	2462.61	2194.56	2319.39	2791.32	2538.68	1901.63	3282.78	3886.68	3332.16	37911.9
177	13C_6	M424T438	NA	424.119	437.88	424.119	424.119	436.86	438.48	10	430.135	430.144										3082.31	2944.44	3009.65	2801.48	3730.7	3417.75	3331.7	3803.93	2564.95	5313.94	6965.98	5597.41	1846.38	2004.7	2155.76	18908.9	25133.5	10962.6	2107.19	1590.26	1994.33	10737	7735.05	3519.93	6534.37	4160.45	3960.03	38225.6
370	13C_6	M275T586	NA	275.123	586.44	275.122	275.123	585.84	586.86	5	281.14	281.146										3338.89	3110.38	3304.09	2929.07	3037.69	3078.98	2990.24	2884.9	3136.91	6113.79	5077.91	5345.19	3408.78	3264.06	2808.65	23805.4	31404.4	29539.8	3730.99	3275.76	3421.22	3553.69	3480.66	3230.32	3051.63	2869	2711.22	18122.8
101	13C_6	M820T341	NA	820.282	340.71	820.281	820.282	339.9	341.52	6	826.294	826.311										2223.28	2325.59	2242.26	149123	175777	218293	2365.73	2322.7	2276.26	4981.64	4018.28	3566.08	1804.63	1867.3	1876.31	1886.81	2214.4	1962.99	2023.44	2234.92	2075.16	2198.19	2170.92	2063.99	4136.66	3283.97	3406.19	6276.28
56	13C_6	M569T269	NA	569.182	268.98	569.181	569.182	267.78	269.4	5	575.196	575.207										1237.95	1246.02	1185.28	1159.14	1268.37	1269.48	1475.04	1248.83	1374.46	2272.45	2816.02	2275.31	1327.3	1284.55	1283.37	5909.51	11294.4	4952.52	1562.6	1536.82	1577.79	5077.42	2342.08	1798.73	2475.94	1723.96	1878.44	73852.2
532	13C_6	M460T895	NA	460.135	895.38	460.134	460.135	895.05	896.76	3	466.15	466.159										772.271	783.075	772.331	1107.36	1089.3	877.951	751.899	886.368	724.191	1467.32	1484.45	1283.2	912.776	772.349	782.573	960.145	1021.67	840.089	834.794	840.556	891.485	903.062	869.755	945.451	1160.61	1013.22	1119.07	10874.5
562	12C	M787T970	NA	787.375	969.84	787.375	787.376	969.24	971.46	10	793.388	793.403										2084.49	1937.53	2067.99	1946.25	2008.98	2877.04	1670.49	2335.19	1559.12	1975.7	2772.62	2315.43	2287.83	2561.52	3569.77	2449.71	2731.46	3158.73	2603.31	2714.16	3197.96	3068.95	3322.98	3005.15	49722.1	15045.7	65626.5	31677.7
200	12C	M508T454	NA	508.167	453.54	508.167	508.167	453.36	453.72	3	514.182	514.192										2084.35	1989.07	1785.43	2640.6	2889.32	2537.88	2090.15	2319.45	2342.82	2794.98	3012.05	3479.64	18142.3	16218	17773.6	2608.49	2736.73	2457.81	2913.08	3185.8	2565.18	3193.85	4002.49	3087.54	2797.51	4766.12	3571.09	3918.48
38	13C_6	M437T235	NA	437.139	234.84	437.139	437.14	234.06	235.8	4	443.155	443.164										960.053	1034.22	1005.49	5311.85	3230.55	3771.18	924.697	1024.41	977.264	1655.5	1759.34	1810.07	1009.62	1149.96	1090.86	1149.69	1923.11	1413.81	1203.71	1126.41	1282.8	1814.24	1528.52	1261.64	1303.88	1218.18	1245.6	4023.34
182	13C_6	M397T438	NA	397.1	438.36	397.099	397.101	438.24	438.66	5	403.116	403.124										9593.61	5968.45	9905.14	6349.21	8445.66	8599.55	5704.02	7592.01	7830.56	11818.4	13083.5	12621.3	7634.93	6716.62	8418.71	31435.5	48261.1	27331.7	10137.4	10075	9594.94	27178.3	19868.1	14970.7	23073.2	17856.1	19190.9	141027
446	12C	M961T694	NA	961.297	694.5	961.296	961.299	693.64	695.1	27	967.308	967.327										2071.08	1912.39	2038.78	3213.8	3548.96	2563.7	4071.93	8776.42	4764.31	1853.66	2008.89	2350.78	25388.8	30254.8	110915	6201.2	13907	3043.18	14665.5	12281.9	5763.69	10885.2	10048.5	10432.3	584655	511290	539403	26064.3
566	13C_6	M783T987	NA	783.244	986.85	783.244	783.245	985.14	988.5	12	789.256	789.272										1171.32	1250.3	1135.99	3049.81	3469.79	2045.19	1156.78	1208.64	1155.9	2646.98	1841.78	1751.7	1154.4	1180.54	1211.34	14523.3	12678.3	17501.2	1300.02	1248.27	1334.96	9450.82	9970.1	12149.6	2012.58	1521.51	1461.4	35494.9
236	13C_6	M392T490	NA	392.138	490.08	392.137	392.138	488.7	490.32	6	398.154	398.162										2108.98	1966.77	1805.37	1871.47	1830.26	1873.67	1958.39	2149.16	1906.65	4131.32	3440.74	3027.97	2697.54	2532.69	2889.93	30872.3	35224.2	34704.9	2670.68	2712.9	2770.89	2790.43	2730.66	2641.41	2818.9	2561.53	2542.71	20327.9
323	13C_6	M481T556	NA	481.202	556.08	481.201	481.202	555.66	556.86	6	487.217	487.227										2175.68	2000.21	2056.55	1662	2090.22	1551.44	2257.17	1741.29	2582.75	4432.31	3058.06	4070.06	2728.45	2569.49	2345.97	205599	230645	293672	2808.14	3114.61	3056.62	4080.87	5801.48	3185.83	2133.96	2224.26	2329.85	21225.3
93	12C	M828T334	[1034][M]-	828.221	334.38	828.219	828.222	333.18	342.72	25	834.233	834.25		12C compound only	Unknown	13C6 labeled feature was not targeted for MS/MS or was below level of detection	13C6 labeled feature was not targeted for MS/MS or was below level of detection	828.2187 (5.77); 355.065 (45.58); 209.0291 (5.02); 191.0183 (15.72); 147.0285 (4.7); 129.0169 (1.1); 85.0282 (14.81);				887926	712124	720529	533655	564419	611927	902868	1.06177e+06	948187	663684	783987	555911	1534.97	1443.65	1669.89	1589.18	1755.32	1650.17	1684.53	1712.12	1740.02	4453.48	1578.98	1408.07	175678	236077	200993	114376
621	13C_12	M509T1075	NA	509.146	1075.14	509.144	509.147	1074.96	1075.92	10	515.161	515.171										2060.05	2003.79	2000.64	1605.73	1862.26	1875.63	1864.94	2251.7	1906.69	1961.59	1840.79	1724.66	2116.02	2066.56	2149.15	78007.2	56134.9	62544	2292.32	2109.58	2164.7	59110.4	50332.1	71685.2	3497.16	3311.58	2687.05	5305.85
6	13C_6	M351T171	NA	351.103	171.01	351.103	351.103	169.08	173.64	8	357.119	357.126										2935.19	3387.21	2673.86	18488.1	13605.7	20277.7	3383.74	3928.23	3578.73	6247.99	6976.68	5652.81	12876.7	9101.55	9354.27	9443.91	10329.2	9591.08	4843.99	3927.88	3959	32489.1	49929.9	16503.8	61260.4	21697.6	22914.4	18505.3
506	13C_6	M465T802	NA	465.15	801.555	465.15	465.15	801.18	801.91	6	471.165	471.175										1764.8	1557.87	1753.34	1609.94	1640.12	1696.23	1612.63	1491.64	1681.32	3201.05	3075.15	1989.87	1687.79	1556.3	1645.18	132025	63887.8	162860	2224.23	1912.78	2053.68	1870.26	2259.52	2015.19	2284.04	2211.38	2075.17	108663
646	13C_6	M715T1087	NA	715.206	1087.26	715.206	715.207	1086.84	1087.44	5	721.219	721.233										1355.91	1340.12	1359.66	2953.66	5182.27	5346.81	1370.24	1601.48	1435.72	2567.08	3043.33	1962.41	1340.55	1474.4	1382.52	1858.3	1862.58	1722.31	1388.15	1229.69	1363.53	1455.66	1561.05	1658.47	1837.7	1486.23	1703.82	3795.53
123	13C_6	M302T356	NA	302.098	355.8	302.097	302.098	355.2	355.8	3	308.115	308.121										3778.1	5185.9	3678.58	3124.24	4132.56	4060.76	2640.48	2511.62	4067.45	3394.04	3518.41	8926.53	1292.89	1242.85	1333.15	1397.09	1662.21	1626.12	2323.51	2408.9	2183.26	4702.35	4587.87	4537.42	1692.68	1481.96	1517.6	2761.41
122	13C_6	M743T353	NA	743.258	352.62	743.255	743.258	352.02	353.04	3	749.27	749.285										1640.63	1646.97	1910.8	3121.42	5437.26	5366.52	1560.36	1727.05	1594.13	2823.08	2171.36	3260.96	1314.43	1328.12	1175.16	1350.76	1652.16	1416.58	1339.39	1315.71	1348.86	1316.47	1429.08	1305.86	6921.41	2670.72	2559.52	3956.07
291	12C	M330T536	NA	330.127	535.62	330.127	330.128	535.38	537.36	11	336.144	336.151										2043.07	1888.22	2035.27	2022.67	2230.45	1863.36	3451.44	4957.12	3773.49	1869.05	1937.5	2220.9	152637	146180	139652	10668.5	11635.8	6796.74	16596.6	17466.9	14686.4	18686.9	19655.1	13470.6	62947.5	66562.2	60089.9	4926.96
458	13C_6	M411T696	NA	411.116	695.7	411.116	411.117	695.34	695.88	4	417.132	417.141										2928.82	2526.63	2700.4	2791.22	2993.78	2564.9	2307.47	2817.03	2580.17	4906	4163.76	3941.93	4169.83	3753.66	4451.69	37934.5	36607.6	37003	6281.23	6309.91	6901.89	6016.13	8096.29	6999.02	5005.97	4943.06	4368.94	15745.9
611	13C_6	M390T1075	NA	390.137	1074.96	390.12	390.137	1073.58	1077.3	15	396.153	396.161										9355.68	5515.97	6328.89	4095.74	4964.55	7574.56	6132.45	3484.85	9894.07	6743.83	12613.1	13548.8	2071.59	1935.64	1794.08	160231	165849	119833	1697.66	1570.03	1631.05	78617.9	64782.4	83028.6	2519.62	2265.7	2026.5	10928.4
457	13C_6	M377T695	NA	377.155	695.1	377.155	377.155	694.92	695.34	6	383.171	383.179										4092.24	4279.68	3958.9	4336.04	3833.48	3717.89	3939.23	4138.62	3604.94	7959.77	5975.58	5697.51	4316.01	4219.12	4119.16	105963	134001	119623	5624.83	5035.77	5816.99	4966.2	6262.3	5299.1	3731.22	3585.53	4278.97	67030.2
391	13C_6	M510T610	NA	510.301	609.72	510.301	510.302	609.3	610.26	5	516.316	516.327										969.1	1289.01	921.481	1164.8	1123.15	967.542	890.777	1066.96	912.563	1852.23	1852.46	1085.25	934.9	1037.99	951.93	1738.73	2666.44	2672.34	965.266	1008.49	1098.7	1019.17	1002.51	929.961	1452.5	1406.96	1398.63	12191
520	13C_6	M987T845	NA	987.307	845.1	987.307	987.308	844.92	845.7	6	993.317	993.337										943.72	885.963	972.1	996.962	1300.02	1155.04	844.785	875.757	868.917	1531.99	1224.7	1541.36	1060.55	1268.18	1068.62	3774.35	3705.45	2647.61	1308.69	1159.17	1262.92	3212.61	1948.59	1630.5	1983.16	1424.05	1652.35	42589.3
310	13C_6	M243T548	NA	243.096	548.28	243.093	243.097	547.5	549.3	17	249.114	249.119										4190.54	3768.26	3542.99	2465.01	5586.16	7635.12	2093.69	2280.43	2193.89	4664.15	3951.1	2286.18	4206.99	3788.31	3847.81	347882	243112	320446	7179.54	5530.25	6796.25	270485	392989	148637	4005.53	3106.95	3411.75	104379
595	13C_6	M888T1064	NA	888.25	1064.4	888.249	888.25	1058.64	1065.18	13	894.261	894.279										691.54	658.913	689.61	1470.89	2376.47	1311.86	701.277	782.259	684.568	1295.47	1148.89	1153.57	871.094	863.136	764.481	15776.9	17196.3	15233.7	790.365	793.974	807.786	11116.5	11056.1	15226.2	1015.67	945.488	883.041	12847.7
618	13C_6	M427T1075	NA	427.107	1075.23	427.105	427.108	1073.94	1075.74	12	433.123	433.132										1856.1	1941.31	1660.06	2433.4	3351.63	2903.91	1767.77	1788.3	1779.12	4513.77	3686.77	646.515	1993.77	2331.19	2377.23	64129.2	63025.8	51502.4	2360.17	2048.32	2158.25	36653	31942.6	41120.1	2777.27	2465.82	2387.86	5995.5
517	13C_6	M987T826	NA	987.308	825.54	987.307	987.308	825.24	825.84	4	993.318	993.338										1195.77	1284.94	1405.02	1441.37	1747.33	1611.09	1284.29	1267.48	1256.34	2032.69	1909.44	2216.37	1489.64	1495.93	1624.74	5456.26	5392.97	4402.39	1737.04	1765.46	1791.12	3421.73	2295.83	2068.14	2464.57	1933.84	2133.73	17526.6
507	12C	M460T802	NA	460.133	802.02	460.132	460.133	801.78	802.8	6	466.148	466.157										2016.66	1988.57	1895.29	2216.83	2273.19	1765.32	2859.2	2548.66	2557.93	1965.5	1562.36	1590.78	41367	39460.8	5251.15	4895.64	3769.14	7645.24	2045.22	1954.14	2289.51	2485.13	1950.16	1678.14	11988.2	22356.4	12348.8	6365.1
184	13C_6	M363T438	NA	363.128	438.36	363.128	363.128	438.24	438.77	5	369.145	369.152										3113.5	2990.76	2969.5	2825.9	3396.33	3062.6	2396.85	2881.76	2706.97	4380.59	4445.2	3972	4126.88	3306.6	3248.72	11246.9	22439.4	10039.4	4611.89	3912.13	5281.74	9487.45	7289.98	5063.25	6187.1	4409.71	4283.46	95841.2
143	12C	M632T387	NA	632.375	387.09	632.373	632.376	384	388.2	14	638.388	638.401										2011.51	1859.39	2533.19	2165.13	1792.57	1198.99	1928.56	2275.47	2608.18	1907.86	1585.54	1865.97	922.174	1026.85	1012.54	1004.17	1052	1022.61	1123.93	1440.8	1156.87	1273.87	1298.77	1219.69	11030	5016.09	5502.1	2637.38
371	13C_6	M317T586	NA	317.133	586.44	317.133	317.134	585.66	586.86	5	323.15	323.157										4405.66	4584.62	4279.07	4443.29	4595.58	4539.52	3783.72	3959.03	3711.6	6444.96	6077.36	5559.08	5403.8	5164.32	5298.28	28654.8	35659.5	32200.8	5660.03	6522.11	6091.72	7753.71	7281.12	6349.54	4210.94	4817.05	5014.46	15751.5
413	13C_6	M455T649	NA	455.129	648.72	455.128	455.129	645.48	651.34	8	461.144	461.154										1695.73	1747.13	1797.3	1875.02	2147.35	1910.07	1603.82	1669.89	1721.88	2653.09	2596.08	2519.34	4067.32	4021.66	4472.13	24721.6	11063	50357.3	5281.99	5335.48	4854.53	16333.5	53756.7	8026.94	4606.33	4814.08	4453.6	81575.1
366	13C_6	M571T581	NA	571.175	581.28	571.174	571.176	580.86	581.88	4	577.189	577.201										2379.14	2250.46	3088.71	2235.82	2751.44	2907.25	1908.02	1888.25	2193.59	2271.41	2126.06	4910.65	2029.91	1989.72	1838.58	2864.09	3304.73	3286.26	1986.34	1979.51	2999.01	5789.8	5227.26	2211.31	3093.5	2447.04	2503.75	7234.11
454	12C	M372T695	NA	372.138	694.92	372.138	372.138	694.92	695.34	3	378.155	378.162										1983.86	2073.37	2035.95	2256.85	2384.37	1961.6	2662.74	3493.75	2792.42	1878.91	1870.52	2169.79	15714.5	18095.2	27778.5	3732.56	4076.69	3181.22	4289.14	4148.81	3449.36	4514.3	4922.16	3436.52	15341.3	15251.6	13859.5	3376.39
641	13C_12	M425T1085	NA	425.164	1085.28	425.164	425.165	1084.08	1086.66	12	431.18	431.189										1981.39	1890.86	1557.82	2945.77	3143.97	2991.27	2307.44	2156.19	1961.69	3344.52	3343.48	2369.66	4281.89	3997.54	3753.02	273116	152743	182544	3506.3	3425.43	3529.45	123207	127354	198362	3215.99	2764.21	3316.88	110764
429	13C_6	M561T670	NA	561.126	669.99	561.125	561.127	668.88	670.26	6	567.141	567.152										7256.67	7522.83	7768.59	7234.45	7314.45	5053.19	6209.82	4907.6	5779.06	6956.79	11429.3	7828.28	2068.96	2176.98	2019.71	2389.79	3325.88	2960.27	2270.09	3318.1	2255.65	2271.64	2579.93	2326.94	36342.3	16929.3	33687	9962.89
606	12C	M489T1070	NA	489.14	1069.89	489.14	489.142	1068.96	1070.76	8	495.156	495.165										1978.62	1588.32	1704.43	1402.66	1322.78	1423.91	1929.77	2603.26	2021.96	1458.12	1704.02	1705.04	42393.3	46420.3	44137.2	4396.33	3974.02	2999.9	4562.88	8786.46	3766.79	3122.46	2877.57	2502.13	41878	20822.6	19153.5	2705.73
624	13C_12	M841T1076	NA	841.396	1075.92	841.396	841.397	1075.74	1075.92	3	847.408	847.425										1974.43	2093	1943	1863.23	2060.57	2326.58	2080.58	2090.78	2013.55	2016.99	1899.76	1868.71	2409.57	2417.98	2140.55	3125.35	3275.39	2944.77	2413.61	2442.57	2605.97	129501	17494	68696.4	10877.9	3371.84	3760.83	7969.26
662	13C_6	M449T1096	NA	449.155	1096.02	449.155	449.155	1094.58	1102.74	13	455.17	455.18										6135.49	4242.73	11384.2	4798.1	7238.02	6068.1	6333.73	7373.31	9505.46	15212.7	9413.18	11216	6975.82	7289.22	5525.47	88894.8	51012.2	49571.2	7856.97	4150.07	6166.79	27284.3	24050.5	45095.5	6289.96	7261.52	4283.32	104389
594	13C_6	M827T1064	NA	827.26	1064.4	827.26	827.261	1059.42	1065.18	13	833.272	833.289										976.965	931.369	1045.32	1947.8	3188.94	1649.86	874.996	1050.74	998.446	1929.72	1280.51	1287.25	930.434	941.708	902.397	30350.7	43303.6	36844.6	1058.29	856.402	955.985	19322.3	23642.7	33053.9	1526.29	1018.18	1090.63	33121.8
424	13C_6	M607T660	NA	607.201	659.58	607.198	607.203	659.34	659.76	13	613.215	613.227										10689.8	11074.1	11043.3	11060.3	14631.5	11132.3	11959.2	10886.6	11373.2	21753.5	17482.2	13197.4	4024.79	4204.13	4754.65	9067.62	12161.8	9793.36	3249.63	3823.39	4238.53	4130.73	6736.42	6749.49	7689.11	7853.88	12171	29428
471	13C_6	M585T705	NA	585.193	704.74	585.192	585.193	704.64	705.24	3	591.207	591.219										79691.7	142866	79612.6	24444.8	94335.9	48072.2	45981.6	54258.9	21776.9	51041.4	61337	73259.6	6834.71	8760.43	5217.38	19421.8	17821.7	27645.7	5136.75	6048.56	9635.34	5182.85	7980.45	10943.4	5968.97	4224.13	4269.04	7610.55
224	13C_12	M687T477	NA	687.23	477.18	687.23	687.233	476.58	477.78	7	693.244	693.257										1955.49	1924.72	2108.54	4511.76	4823.85	3838.56	1999.17	1989.2	1848.04	136664	94032.8	50038.6	1538.94	1581.82	1447.18	1482.4	1662.59	1655.44	1281.45	1245.47	1574.46	1421.76	1633.34	1657.48	5699.63	3350.53	5342.76	709013
633	13C_6	M455T1085	NA	455.121	1085.28	455.12	455.129	1084.08	1088.04	13	461.137	461.146										5300.11	9782.69	3820.72	7070.05	8914.25	6440.77	6268.6	5867.74	5441.69	9166.23	10808.6	6757.24	4348.43	4500.02	5478.49	48873.2	29610.6	26449.6	4006.11	4800.1	3984.85	22401.4	21284.5	25298.5	1896.12	1942.18	2516.71	16386.5
280	12C	M702T527	NA	702.419	527.46	702.417	702.42	524.64	529.44	30	708.432	708.446										1953.64	1487.69	2110.86	1232.78	1280.07	1810.02	3120.82	3959.56	2506.08	2396.58	2335.52	3209.4	1411.17	1798.67	2114.45	1921	2618.05	1718.72	2158.39	1648.02	1405.72	2077.8	2153.24	1614.45	5075.22	8014.36	10059.9	5670.94
99	12C	M745T340	NA	745.238	339.72	745.237	745.24	338.7	339.72	3	751.251	751.266										1953.03	1839	1883.73	4073.9	3896.29	3358.49	1810.05	2017.82	1865.03	1808.67	1892.89	1924.97	1767.84	1758.01	1980.34	1916.07	2305.03	2318.6	2117.13	1959.04	2110.81	3879.57	2190.39	2184.01	3305.57	2725.08	2765.62	9562.4
492	13C_6	M513T747	NA	513.135	746.76	513.134	513.135	746.58	746.94	5	519.15	519.16										1518.62	1699.63	1810.65	1740.39	2366.63	1654.36	1887.92	1679.02	1597.99	3072.38	2398.87	2208.75	1726.57	1817.03	2170.98	2185.35	2639.85	2385.88	2029.16	1874.16	1966.68	1793.31	2124.05	2079.99	3642.82	2353.69	2647.58	23263.3
544	12C	M266T935	NA	266.083	935.28	266.081	266.083	935.1	935.7	8	272.1	272.105										1946.52	2346.91	2188.23	3193.27	3060.33	2238.16	3564.93	2126.01	2539	2228.56	2389.26	2095.25	1369.1	1497.17	1394.56	1908.52	1619.57	2165.43	1499.08	1265.28	1157.77	1682.79	2468.89	1909.03	6201.15	3954.65	3016.57	118254
637	13C_6	M533T1085	NA	533.137	1085.1	533.136	533.137	1084.5	1085.88	8	539.152	539.162										1610.35	1689.37	1528.38	1843.33	2143.54	1928.2	1354.01	1316.14	1561.56	2392.16	1991.91	1902.05	1490.13	1307.87	1314.34	13392.8	7972.41	7019.03	1377.18	1202.53	1288.3	4523.99	4377.52	5715.74	3026.71	6683.68	4599.92	4687.29
476	13C_6	M649T716	NA	649.208	715.68	649.207	649.208	715.2	716.76	12	655.221	655.234										2779.35	3391.91	2391.37	4816.06	5197.24	4165.93	2678.4	2727.14	2701.66	4271.27	3604.31	4128.45	2725.15	2611.09	2583.49	40648.1	73764.5	55173.2	2466.63	3213.82	2623.68	27823.5	29042.3	32582.4	4061.27	2700.07	3027.77	26395
617	13C_6	M426T1075	NA	426.113	1075.23	426.11	426.114	1074.72	1075.74	10	432.129	432.138										1588.16	1763.13	1425.88	1754.35	2391.4	1926.02	1620.78	1462.43	1429.89	2646.18	2216.91	1806	1691.59	1544.01	1883.73	33510	33522.9	26938.4	1660.16	1673.99	1882.36	19085.1	16255.6	21272.9	2905.27	2356.37	1969.8	3641.96
372	13C_6	M717T586	NA	717.234	586.26	717.234	717.234	586.26	586.62	3	723.247	723.261										2046.64	1973.69	1917.59	1883.21	1880.93	1925.58	1816.49	1877.62	1878.9	2861.85	2196.36	3099.39	1971.7	1872.43	1735.22	8621.51	9186.33	10142.7	2104.15	2082.71	2157.11	1975.4	1936.16	2193.37	3066.69	2669.01	2839.13	6654.84
616	13C_12	M431T1075	NA	431.13	1075.14	431.128	431.131	1074.72	1075.56	11	437.146	437.155										1935.32	1885.95	2024.63	2160.44	2429.13	2511.78	2150.09	2101.84	2003.75	2413.55	2182.49	1931.57	2385.14	2689.36	2842.16	159335	120037	137379	2772.14	2770.67	2746.18	153301	133071	193010	3326.83	2829.03	2425.22	12810.6
623	13C_6	M550T1075	NA	549.974	1075.32	549.972	549.975	1074.54	1075.74	7	555.989	556										1103.84	1061.49	1302.65	1122.22	1340.69	1242.78	1096.98	1085.8	1105.34	1824.1	1518.3	1470.19	1529.72	1464.01	1293.11	17413.3	14975	13336.7	1375.8	1479.46	1372.95	5147.98	5460.84	10272.5	10535.3	2186.29	2130.53	1755.14
159	13C_6	M363T406	NA	363.139	406.08	363.139	363.139	405.66	406.68	3	369.156	369.163										4556.52	4740.39	5145.6	7817.99	10127.3	8429.01	3589.63	4017.87	3985.59	5834.91	5454.05	5584.34	7922.23	6850.67	6230.24	8205.83	11490.5	10012.3	7743.95	8149.22	9339	14104.9	14517.6	13590.9	7160.9	6291.37	8323.48	15598.3
420	13C_6	M325T657	NA	325.099	657.18	325.091	325.103	654.06	662.16	15	331.116	331.123										2300.78	2258.74	1969.17	3121.99	3612.82	2764.47	2369.35	2391.16	2589.15	4777.71	2898.41	2951.74	7426.4	9950.53	13845.1	29700.5	53487.4	39405.2	4000.42	4219.1	3719.15	30138.9	16671.1	25970.7	10193.3	22015.2	46425.8	25734.6
305	13C_6	M638T546	NA	638.229	545.94	638.229	638.23	545.94	546.3	5	644.243	644.256										1763.68	1637.76	1745.67	1389.23	1958.93	1786.48	1271.74	1761.84	1309.69	1976.71	2048.31	2215.13	975.222	1018.75	902.591	1035.78	2838.51	1322.96	789.807	949.644	928.812	2084.56	1263.41	949.766	2461.02	2325.09	2060.51	9561.92
258	13C_6	M792T517	NA	792.368	517.14	792.368	792.368	516.54	517.32	6	798.38	798.396										879.886	794.33	793.685	939.997	905.338	809.311	843.154	919.179	868.476	1411.83	963.723	1397.16	945.565	761.676	831.914	950.073	1107.11	993.544	882.653	798.131	749.679	855.996	940.338	805.156	1373.44	1419.91	1318.59	8374.58
382	13C_6	M270T595	NA	270.107	595.2	270.106	270.107	585.84	595.67	6	276.124	276.13										1832.45	2015.72	1880.26	1686.71	2030.58	2793.52	2133.32	1827.63	1553.67	2723.63	2504.67	2621.87	5985.33	2749.69	2421.61	27179	25161.9	23273.5	2981.65	3121.7	4038.28	3114.52	3102.04	3261.88	2201.59	2525.47	2166.47	24884.3
295	13C_12	M621T536	NA	621.222	535.89	621.222	621.224	535.38	537.78	4	627.236	627.249										1906.71	2257.18	1798.87	1948.3	2244.94	1969.21	1586.35	1577.11	1446.91	2004.93	2246.4	1801.74	3949.36	2380.93	2238.58	2622.85	2984.4	2912.3	2928.76	3213.86	5132.44	5350.6	5221.53	4275.31	3500.19	2639.63	2750.44	4315.79
408	12C	M895T637	[1081][M]-	895.194	636.72	895.194	895.203	636.21	643.26	16	901.206	901.224		12C and 13C	Unknown	YES	YES	895.1931 (8.36); 448.096 (1.04); 447.0932 (82.99); 285.0407 (5.36); 284.0321 (0.52);			901.2131 (7.53); 453.1118 (36.12); 447.0917 (30.37); 291.0577 (1.91); 284.0312 (0.37);	3.82521e+06	5.74474e+06	4.41491e+06	5.58785e+06	4.99622e+06	4.46707e+06	5.96594e+06	3.9437e+06	3.59494e+06	4.56903e+06	4.12829e+06	4.64903e+06	2433.07	2481.96	2466.47	2304.87	2132.97	2767.08	2179.1	2525.48	2623.43	78537	2548.29	2810.16	13076.1	3351.82	5604.42	8096.1
385	13C_6	M325T599	NA	325.1	598.56	325.098	325.101	598.2	598.74	9	331.117	331.123										3516.78	3342.68	3582.4	5174.38	5913.63	6481.28	3682.54	3322.76	3323.32	5780.61	4234.63	4570.3	4571.25	7016.63	4067.7	81307.8	136904	90044.2	7085.38	5002.18	6092.23	181438	80566.6	118143	7009.76	5271.04	7194.63	47546.8
523	12C	M263T867	NA	263.056	866.58	263.056	263.056	865.74	867.96	14	269.073	269.079										1903.48	1630.33	2412.76	1387.98	1648.84	1685.65	1946.39	2196.47	1900.16	2444.39	1922.93	2623.53	29517.3	19300.5	18786.7	15446.6	13999.3	7176.15	14160.5	13323.6	12142.1	11070.4	9857.01	5476.32	8921.64	35189.9	6348.03	5562.63
656	13C_12	M343T1088	NA	343.071	1088.28	343.071	343.072	1087.86	1091.22	4	349.088	349.095										1903.03	2076.89	2104.16	3133.5	2908.79	2295.69	1965.3	2114.56	1904.29	2201.32	1998.08	2154.58	1924.71	1684.67	1819.23	1745.26	1808.03	1767.08	1682.48	1839.97	1801.73	1425.87	1630.44	1741.9	2477.69	1868.13	1953.79	2149.03
665	13C_6	M826T1096	NA	826.258	1096.11	826.258	826.258	1095.18	1098.18	8	832.27	832.287										1566.89	1391.79	1371.58	2801.91	3764.19	2159.04	1373	1433.55	1393.36	2335.76	1817.64	1775.75	1580.54	1449.72	1406.99	7736.67	11859.7	10653.6	1447.28	1633.75	1471.17	5625.22	11504.4	12170.5	2377.74	1791.47	1873.51	26784.1
602	13C_6	M889T1065	NA	889.253	1064.64	889.252	889.254	1064.15	1065.42	7	895.264	895.282										1160.3	1065.66	1313.86	1222.74	1428.33	1312.28	996.696	1075.08	974.882	1436.82	1354.43	1483.31	1096.17	1070.57	1045.62	6904.61	6351.17	6325.22	1006.99	966.435	1069.29	4327.48	5178.6	7146.4	1639.24	1264.12	1163.16	4577.63
522	12C	M219T867	NA	219.066	866.97	219.066	219.067	866.16	867.36	4	225.084	225.088										1900.67	1834.33	2018.13	2095.32	1953.16	1908.97	1829.26	2062.46	1970.06	1921.21	1874.14	2016.82	11788.4	8393.31	8362.56	7038.03	7847.98	4656.88	8001.58	6318.88	6149.11	6235.02	5466.86	3340.41	5624.61	17783.6	4128.36	4075.91
365	13C_12	M493T576	NA	493.209	576.12	493.208	493.21	575.34	576.9	7	499.224	499.234										1897.98	1627.6	1822.69	1823.85	455.896	1679.67	1571.31	1674.22	1825.36	2064.67	1603.12	1808.4	2189.51	2212.51	2033.59	3205.67	3922.25	2978.24	2490.22	2063.36	2706.38	5927.97	4248.65	3240.59	4458.53	2683.84	2622.54	13718
601	13C_6	M862T1065	NA	862.234	1064.64	862.234	862.235	1063.55	1065.18	11	868.246	868.263										749.409	742.337	832.076	1596.27	2483.98	1373.41	791.176	954.29	825.053	1358.75	1161.18	1081.76	767.051	830.604	821.179	14163.2	18363.9	15828.1	734.142	695.888	756.693	8705.47	11681.1	16693.6	1196.72	867.69	998.639	10533.2
441	13C_6	M784T693	NA	784.306	693.355	784.305	784.306	693.12	693.72	4	790.318	790.334										1329.05	1295.57	1158.19	1137.69	1212.79	1176.25	1294.44	1156.04	1151.06	1992.32	1509.47	1536.48	3529.15	3476.55	4430.48	4039.24	8746.66	6509.07	5056.36	3740.86	2558.45	2723.46	3294.07	2654.32	2143.71	3757.99	4992.55	11045.5
636	13C_6	M482T1085	NA	482.14	1085.1	482.137	482.14	1084.26	1086.84	12	488.155	488.165										1354.72	1303.24	1542.69	1564.5	2079.2	1612.6	1419.9	1528.39	1464.36	2814.6	2674.34	669.915	1273.46	1278.82	1168.95	22771.1	13602.6	12498	1070.83	1136.92	1242.27	9463.92	8432.2	11599.8	2016.73	1414.79	2183.42	7391.69
167	13C_6	M503T430	NA	503.15	429.54	503.15	503.15	428.94	429.72	5	509.165	509.175										3654.73	4934.62	3571.82	3262.45	3838	2875.59	5478.21	2623.3	3279.13	4900.38	5605.1	5169.67	2243.87	2078.8	1910.15	8889.51	10284.2	7891.31	2253.27	2275.37	2368.83	6924.79	7159.95	4740.75	8531.59	3116.14	4569.27	27923.8
241	13C_6	M405T493	NA	405.15	492.9	405.149	405.151	492.66	500.46	9	411.166	411.174										1454.12	1615.88	1517.3	1438.72	1868.98	1764.11	1209.58	1253.38	1352.98	1826.65	1612.34	1808.26	2626.88	2400.82	2049.61	17087	14682.9	23078.8	3127.2	2769.39	3319.53	17728.9	35358	12624.8	2830.42	2209.62	3179.76	14680.3
180	13C_6	M718T438	NA	718.236	438.24	718.236	718.236	437.88	439.94	3	724.249	724.264										1380.7	1244.04	1271.94	1317.11	1436.7	1256.71	1364.54	1338.14	1355.44	1721.36	1911.54	1918.87	1033.77	1051.57	1220.93	2534.09	4473.35	2201.4	1309.86	1517.95	1074.78	1836.54	1422.2	1215.36	3350.09	2114.36	2052.16	15195.9
620	13C_6	M474T1075	NA	474.149	1075.14	474.147	474.15	1074.96	1075.74	9	480.165	480.174										2276.82	1396.2	1294.42	2283.57	1520.33	1596.8	1272.04	1417.2	1502.88	2086.29	1964.87	1676.94	1760.44	1703.17	1745.91	40458.6	35989.2	28288.9	1786.11	2156.71	2321.96	17458.1	13954.7	17890.5	2504.99	2571.02	2544.63	3329.3
606	13C_12	M501T1070	NA	501.18	1069.8	501.18	501.181	1068.18	1070.4	5	507.195	507.206										1878.69	1609.58	1846.75	2004.37	2187.05	1541.3	1438.07	1659.39	1754.74	2048.96	1927.94	1994.54	3200.34	3057.78	3018.9	69796.8	85009.9	57034.2	3210.04	2867.24	3104.03	2691.61	2700.17	2684.65	2707.85	2083.66	2079.04	11420.1
653	13C_6	M415T1089	NA	415.068	1088.85	415.067	415.068	1088.64	1089.06	6	421.084	421.092										6821.03	3051.22	17308.2	20345.8	14003.5	17086.3	4200.58	6532.31	8330.27	8545.57	4579.75	12871.1	7510.23	6844.34	3552.51	3915.88	3335.33	3373.83	8135.6	4338.36	9423.61	3349.14	2851.2	2850.87	4255.12	6070.32	4941.09	3689.76
216	13C_6	M667T472	NA	667.242	472.02	667.242	667.244	470.64	472.62	5	673.256	673.269										3170.56	2981.83	4573.69	2609.06	2685.26	2330.39	3339.14	2341.3	2942.64	4225.37	3678.8	3789.13	1210.78	1222.95	1262.68	1574.82	2004.39	1612.73	1561.25	1562.64	1558.54	1479.19	1412.06	1479.65	6579.29	5126.76	4266.66	28207.8
393	13C_6	M184T614	NA	184.047	614.04	184.047	184.047	614.04	614.64	3	190.065	190.069										1462.28	1479.1	1519.22	1295.85	1542.54	1506.06	1311.64	1527.04	1251.78	1626.74	2045.07	1873.59	1527.1	1385.9	1183.97	1427.09	1657.51	1533.76	1639.17	1492.76	1648.45	1450.96	1475.17	1521.39	1833.31	1719.9	1771.46	15593.5
555	13C_6	M123T939	NA	123.054	938.76	123.054	123.055	938.28	940.08	4	129.073	129.076										1998.22	1918.97	1751.5	2239.57	2248.05	2106.79	1821.55	2129.42	1940.24	3052.63	2675.58	2256.93	2046.32	1969	1889.82	9464.05	7239.62	5762.55	2123.01	1865.22	1822.35	7301.21	8360.35	5515.68	2602.13	2301.58	2298.01	18729.9
264	13C_6	M796T518	NA	796.363	518.1	796.362	796.363	517.32	518.34	3	802.375	802.391										726.177	806.791	784.47	722.936	696.892	709.761	765.138	759.706	735.005	1089.67	1022.95	937.34	884.801	862.767	785.898	1673.29	1684.33	1318.39	787.88	826.773	844.044	778.943	857.527	783.178	2268.42	3888.56	2626.33	8548.86
103	13C_6	M822T341	NA	822.286	341.34	822.285	822.286	340.5	342.12	6	828.297	828.314										3727.96	3941.61	3664.2	23057.9	20501.3	21458.3	4096.48	3514.77	3571.29	5849.93	4950.25	4212.46	1831	1827.2	1843.2	1969.15	2302.68	2133.29	1983.46	2049.27	1980.01	2513.66	1965.63	1833.87	5280.22	4387.72	4737.93	8194.79
86	13C_6	M365T322	NA	365.119	322.26	365.118	365.119	321.42	323.04	6	371.135	371.143										2666.24	2371.49	2627.33	3026.45	3103.03	2786.8	2242.66	2591.41	2751.81	3852.87	3080.65	3233.95	4769.18	3905.3	3812.79	8779.01	17649.4	9028.81	5042.29	4699.21	5561.53	13990.8	8329.85	5951.17	4375.47	3899.85	4118.41	35817.3
499	12C	M196T778	NA	196.025	777.66	196.025	196.025	775.38	779.94	24	202.043	202.047										1855.11	2120.43	1925.92	1995.32	2068.57	2284.43	2016.56	2396.29	1981.36	2080.63	2142.81	1841.69	90442.9	73939	99736.7	125054	91178.4	37314.7	62610.5	27008.3	32564.5	98271.2	46754.1	26938.9	40322.8	89797.6	39522.6	25681.1
509	13C_6	M462T805	NA	462.15	805.38	462.149	462.15	804.96	805.56	3	468.165	468.174										1232.7	1186.55	1325.73	1280.19	1641.06	1553.94	1215.1	1315.47	1438.3	2485.78	1501.22	1272.65	1990.86	1721.52	1437.91	1660.6	2063.02	1715.15	1483.12	1414.34	1386.11	1582.35	1691.56	1829.85	1852.37	1577.34	1883.04	14140.3
247	13C_6	M449T509	NA	449.176	508.56	449.176	449.178	507.6	509.4	5	455.192	455.201										2693.44	7200.43	2846.34	2821.05	12758.9	2819.68	3112.96	2920.31	2604.46	5138.87	2831.22	3471.86	4545.82	6576.94	4781.49	5203.77	5572.85	6005.81	3904.68	3226.49	4164.31	61844.2	35112.1	17142	13483.4	8580.28	57695.4	420563
239	12C	M453T493_1	NA	453.072	492.9	453.072	453.072	491.1	500.33	11	459.088	459.097										1850.73	1799	1788.45	1881.23	2013.2	1939.83	2077.25	2088.12	2096.16	1844.85	1961.99	2006.66	23955.8	25082.5	24632.6	26706.3	31051.3	29441.1	23721.5	24308.2	22676.8	16484.9	20329.9	15035	4100.04	10497.8	8128.89	6501.4
612	13C_6	M391T1075	NA	391.14	1074.96	391.137	391.14	1073.94	1075.56	9	397.156	397.164										2932.77	2544	2618.5	2450.08	2461.65	2935.15	2702.4	2608.45	2992.47	3043.54	3884.67	4068.97	3587.54	3406.37	3236.84	24328.8	26188.9	19822.1	3749.79	3321.7	3408.16	12707	10380.8	13350.7	4020.3	3628.21	3711.94	4635.19
665	13C_12	M832T1096	NA	832.278	1096.41	832.278	832.278	1095.78	1098.18	6	838.29	838.307										1847.97	1316.18	2400.63	1524.17	1847.88	1305.84	1204.3	1452.08	1398.6	1593.88	1466.61	1379.39	2009.31	1572.81	1529.37	4956.03	6113.87	8624.42	3785.76	1747.99	2011.14	4463.22	10633.9	8184.46	1887.49	1877.94	1673.49	10865.4
621	13C_6	M503T1075	NA	503.126	1075.14	503.124	503.127	1074.96	1075.74	11	509.141	509.151										1874.1	2713.77	2189.95	2075.96	2719.8	2411.93	2689.49	2293.61	2059.96	3639.84	2875.52	2779.17	6352.73	4155.21	4463.91	100169	92041.2	72678.4	3928.69	5942.54	4122.44	44044.8	38240	47457.6	4112.93	3321.02	2550.73	6076.13
663	13C_6	M450T1096	NA	450.158	1096.02	450.158	450.159	1095	1102.38	11	456.174	456.183										1783.97	1984.18	2424.76	1816.24	2857.76	2134.36	1953.6	2401.66	2344.98	3332.3	3011.28	2491.37	2371.85	2319.14	2154.66	16891.8	10948.3	9758.53	2304.99	1916.21	2119.6	5818.02	7892.45	9705.94	2406.79	2311.87	2165.39	18933.8
598	13C_6	M863T1065	NA	863.23	1064.52	863.23	863.231	1063.55	1065.42	12	869.242	869.259										1122.22	1159.74	1149.48	1967.45	2924.61	1811.1	1178.65	1269.4	1239.55	1878.99	1426.84	1527.34	1089.78	1226.77	1170.53	19685.7	17230.6	16809.1	1141.17	1075.2	1194.99	11657.6	13515.5	19953.7	1576.98	1292.21	1340.89	8876.94
163	13C_6	M815T418	NA	815.255	417.6	815.254	815.255	415.38	417.78	3	821.267	821.283										1404.25	1159.95	1657.53	1102.27	1283.68	1159.05	1121.57	1030.57	1246.84	1424.41	1473.9	1547.71	907.273	936.145	875.088	3081.29	2863.45	1953.56	831.602	1088.05	962.726	1694.01	1647.29	1344.74	2630.49	1620.46	1487.86	11515.8
166	13C_6	M649T429	NA	649.243	428.7	649.243	649.244	428.52	429.3	5	655.257	655.27										1694.26	1543.39	1608.55	1773.54	1694.19	1487.91	1559.68	1407.35	1521.55	1947.16	2133.01	1790.64	1976.85	2148.06	1936.17	2998.01	3319.58	2391.45	2159.82	2323.31	2857.12	2727.17	2445.88	2654.78	2796.96	2179.34	2023.71	10610.2
265	13C_12	M751T518	NA	751.248	518.34	751.239	751.249	517.14	518.7	9	757.26	757.275										1829.73	1979.21	1752.89	1770.63	1820.71	1514.43	2085.41	1821.01	2087.13	34703.1	32413.6	24278.1	3130.39	3254.53	2356.49	10591.2	8117.17	12698.1	3003.92	3586.82	3386.34	2904.15	3121.25	2755.86	14433.2	10310	12852.1	133038
142	13C_6	M269T388	NA	269.159	387.78	269.154	269.16	386.58	388.8	5	275.176	275.182										1280.61	1114.84	1200.39	1222.48	1084.5	1053.2	1081.52	1219.36	1255.91	1940.35	1456.45	1251.68	2099.22	2153.46	1488.15	12728.7	10877.9	11867.6	2354.55	2285.93	2842.62	2246.8	2357.48	2211.36	1817.54	1730.29	1519.44	5007.03
448	13C_6	M969T694	NA	969.324	694.02	969.323	969.324	693.54	694.32	6	975.334	975.353										1119.64	1000.11	966.121	977.261	1071.97	951.091	1093.22	973.142	1007.03	1475.87	1302.13	1233.73	1027.31	1002.76	979.332	10171.5	24594.7	11040.6	1073.34	1009.34	1099.31	1003.1	1051.11	1080.87	2914.64	1462.46	1617.88	100847
80	13C_6	M592T314	NA	592.272	313.92	592.272	592.273	313.5	313.92	3	598.286	598.298										953.089	1145.69	1250.65	2219.56	2243.92	1728.77	1015.9	905.889	999.304	1135.58	1042.29	1623.58	1323.15	1329.23	1233.48	1332.53	1529.41	1533.97	1306.42	1452.43	1244.79	2772.68	1621.82	1562.73	1693.26	1322.88	1516.48	2049.43
461	13C_6	M489T696	NA	489.132	695.7	489.132	489.132	695.34	695.88	3	495.147	495.157										3026.15	3646.56	3561.23	3119.83	3484.58	2981.45	3271.45	3042.98	3218.89	4474.96	3849.89	3995.08	5140.04	4603.02	4140.69	36652.2	32894	33761.8	5720.03	5004.07	6283.09	4797.92	6245.98	6653.3	5466.71	4533.59	4675.56	16953.6
116	13C_6	M836T348	NA	836.274	348.48	836.273	836.274	348.06	348.66	3	842.285	842.302										1138.01	1176.18	1263.63	6447.79	4827.69	4616.25	1313.96	1214.76	1198.84	1546.8	1702.44	1567.02	707.793	828.804	714.878	814.486	1000.07	1102.57	821.416	827.617	995.442	944.641	1073.51	1260.71	2084.61	1855.62	2134.3	2672.95
12	13C_6	M472T174	NA	472.185	173.51	472.182	472.19	172.96	174.34	6	478.2	478.21										3236.57	2873.1	3220.28	2499.04	2353.41	2589.8	2494.83	2465.27	2391.77	3248.03	3038.11	3200.84	1950.53	1935.2	2530.16	44395.1	49957	30935.7	2744.4	2629.71	2980.75	2822.17	2523.91	3030.71	6234.48	6536.3	6670.59	76664.5
631	13C_6	M749T1084	NA	749.383	1084.5	749.381	749.384	1083.48	1085.88	11	755.396	755.411										4897.15	2520.04	6607.04	5291.62	4542.96	3634.54	3054.55	3554.02	4069.88	4238.38	4415.26	5080.14	2354.99	2743.92	2584.65	29167	27356.7	25468.5	2203.96	2624.9	2817.56	14030.1	15335	18662.7	3681.4	3252.21	4592.11	17291.3
315	13C_6	M151T549	NA	151.048	548.79	151.048	151.049	548.28	549.3	6	157.067	157.07										3482.28	3225.03	3511.25	3457.07	3758.41	3589.51	3324.42	3754.06	2852.9	4565.74	4291.1	3856.97	8142.85	8508.65	7672.96	37274.7	24832.9	35076.8	7229.79	7189.94	7571.29	28178.4	42974.3	15766.6	6465.63	7257.79	11089.4	17033.3
523	13C_6	M269T867	NA	269.076	866.55	269.076	269.077	865.38	867.54	10	275.094	275.099										1.01007e+06	889335	1.15125e+06	2.25976e+06	1.37855e+06	500503	687102	1.23327e+06	1.0557e+06	2.04301e+06	1.08357e+06	673491	14679.7	18499.1	23579.9	49292.3	19068.1	76344	47173.4	13483.7	13960.1	45193.8	46516.7	24362.8	13115	7821.69	8720.04	217107
451	13C_6	M747T695	NA	747.271	695.1	747.271	747.271	694.5	695.1	3	753.283	753.298										1458.16	1481.48	1465.84	1333.43	1580.06	1314	1326.04	1444.3	1462.23	1788.69	1626.54	1975	1940.55	1850.02	1738.51	17385.9	20441.7	7519.26	1844.4	1785.69	1938.65	1776.92	1909.36	1850	2586.06	2306.53	2074.62	4687.4
404	12C	M236T628	NA	236.093	627.6	236.091	236.093	627.1	627.96	20	242.11	242.115										1793.47	1966.15	2702.39	1945.53	2634.44	2417.03	5199.89	5717.7	3341.25	2474	2966.29	2992.63	190994	81593.3	48883.5	10258.8	12526.6	11713.4	10081.6	7704.52	9522.2	4559.04	5578.61	10613.3	13205.3	17686.2	19081.5	3668.59
267	13C_12	M755T519	NA	755.244	519.48	755.243	755.244	518.1	519.72	9	761.256	761.272										1792.12	1518.62	1933.6	1518.06	1740.91	1576.16	1550.41	2034.64	1689.47	19299.2	21041	7825.36	1562.6	1348.49	1389.2	27750.6	29828.1	26094	1657.57	1483.36	1626.47	1491.13	1627.31	1465.27	4002.94	3439.15	3717.6	69726.6
460	13C_6	M457T696	NA	457.122	695.52	457.121	457.122	695.34	695.52	3	463.137	463.147										2442.1	2775.82	2986.05	2464.52	2646.69	2388.77	2400.34	2433.91	2392.91	3102.32	2866.21	3218.48	4792.52	4552.92	4373.42	16553.5	17780.3	16855.3	4274.17	5457.76	3889.21	3839.87	4379.18	3851.23	7535.26	4434.21	3735.18	9106.58
129	13C_6	M682T365	NA	682.214	364.98	682.214	682.215	364.56	365.16	3	688.227	688.241										5100.77	10017	9209.71	4538.26	7504.92	4183.5	6534.48	2804.03	4173.49	4627.12	4285.04	8248.04	3311.43	3583.5	2721.33	24058.3	20406.9	14936.5	2976.43	2852.51	3145.68	3683.45	4135.98	7919.49	14260.2	4949.71	13955.1	4218.09
560	13C_6	M783T960	NA	783.244	960.3	783.244	783.245	959.7	961.68	7	789.256	789.272										1642.28	1556.12	1576.96	2699.63	3164.13	1992.64	1626.26	1451.5	1622.07	2097.37	1848.31	2023.05	1244.85	1062.99	1258.66	6672.33	10312.1	9016.68	1204.46	1355.83	1421.41	7001.54	11307.1	22707.6	2195.86	1791.11	2042.92	22695.2
318	13C_6	M872T550	NA	872.487	550.08	872.486	872.489	549.72	550.92	3	878.499	878.516										815.227	766.618	888.226	787.184	825.778	837.964	883.173	861.493	838.636	1308.46	981.079	979.303	751.791	756.818	799.311	894.017	1088.98	897.575	773.766	778.825	814.455	788.314	795.602	827.026	1251.46	1141.17	1053.53	2234.09
51	13C_6	M635T258	NA	635.219	257.82	635.219	635.222	254.88	259.08	8	641.233	641.246										1774.37	1767.5	1687.91	10646.1	9855.52	11359	1903.21	1905.62	1798.29	2383.96	2277.64	2367.11	2327.18	2291.07	2650.71	3155.98	3923.2	3127.91	2580.34	2761.35	2602.36	26316	16910.1	19172	4515.94	3304.75	3201.47	6203.74
634	13C_6	M456T1085	NA	456.122	1085.28	456.121	456.124	1084.86	1086.66	7	462.138	462.147										2535.57	2760.55	1976.63	3307.98	3413.65	2607.82	3138.96	2549.68	2356.93	3290.4	4017.61	2771.81	4176.86	4632.29	5527.59	8377.61	7168.63	6263.63	4110.26	5571.6	4162.69	4348.5	5168.37	4576.78	1435.71	1438.45	2146.23	3492.85
368	13C_6	M569T584	NA	569.148	583.98	569.143	569.154	582.48	585.48	6	575.163	575.174										3038.43	2420.6	3109.34	3078.97	3279.68	3390.91	2432.77	2904.81	2380.71	3166.37	3183.95	3304.63	1906.24	1667.14	1527.36	7155.46	11564	15384.5	1810.47	1850.68	2292.11	5506.81	2496.1	2286.61	4111.69	3245.28	2884.21	4374.28
666	12C	M270T1095	NA	270.109	1095.18	270.109	270.11	1094.4	1102.38	9	276.127	276.132										1767.79	2237.7	1201.9	1731.09	2184.75	1425.57	1812.19	2727.51	2643	2117.25	2410.65	1903.69	3004.2	3099.14	3330.65	3414.85	2932.82	3683.43	1848.88	2111.29	2530.28	4494.67	5013.27	5221.97	1650.8	1394.05	1620.42	1244.67
283	13C_6	M350T530	NA	350.119	530.13	350.119	350.119	529.44	531.42	6	356.135	356.143										2950.44	3466.22	2660.85	3594.35	4444.44	4866.45	2644.55	2272.85	2740.01	2923.07	2777.37	3873.25	2116.02	1871.5	1892.95	2951.84	2894.78	2674.76	2208.37	2219.98	2460.66	131687	40568.7	17687	3694.39	4959.47	3948.7	5794.47
373	13C_6	M609T588	NA	609.258	588.34	609.258	609.258	587.46	588.66	4	615.272	615.284										2386.66	2546.11	2426.5	2763.78	3416.84	2905.79	2567.02	2534.2	2225.7	3503.45	2844.46	2811.9	3252.6	3289.89	3028.58	3463.69	4282.59	3676.4	3141.67	3146.91	3752.29	4041.93	5006.91	3484.11	4621.11	3906.7	4435.08	12850.6
215	13C_6	M127T467	NA	127.05	467.04	127.047	127.05	464.28	468.66	7	133.068	133.071										7117.49	7967.36	7218.58	1.34263e+07	9.59724e+06	9.33498e+06	8965.73	8727.39	8272.41	11521.5	10682.1	10197.9	4392.81	4566.65	4397.36	104625	62935.7	91449.4	5116.48	4815.47	4908.23	6.93884e+06	960958	523488	27139.5	14655.4	21929.5	52883.8
124	13C_6	M535T356	NA	535.202	356.13	535.201	535.202	355.8	356.82	4	541.217	541.227										6012.53	5079.38	6247.52	3734.11	2496.63	4578.41	5165.85	6102.39	4928.36	6924.97	3417.03	9851.9	1302.97	1294.55	1258.2	1409.27	1717.22	1666.6	1264.54	1153.81	1291.23	1310.06	1271.45	1172.38	4316.38	4763.16	7527.44	3674.6
540	13C_12	M414T913	NA	414.123	913.26	414.123	414.124	912.24	914.4	11	420.139	420.147										1742.41	1633.58	1635.14	1431.29	1558.88	1421.52	1703.39	1644.28	1738.89	1521.52	1670.46	1586.36	1809.02	1886.61	2080.95	10758.5	6273.04	9137.84	1985.1	2135.36	2017.38	7072.61	12007.5	6784.99	2389.81	2278.14	2286.16	11979.8
416	13C_6	M492T653	NA	492.16	652.62	492.16	492.16	652.62	652.98	3	498.175	498.185										3770.67	8807.36	14638.1	4535.27	10186	4044.16	6681.5	1982.53	3405.95	5072.33	2965.1	6974.11	1662.59	1596.62	1473	1784.24	2532.49	2159.06	1771.35	1742.86	2068.23	1758.56	2048.14	1994.33	3966.32	2639.89	3447.79	24772.7
495	12C	M282T765	NA	282.062	765.24	282.061	282.062	764.04	766.44	21	288.079	288.085										1731.69	1677.55	1728.28	1854.09	1826.41	1667.06	1862.1	1674.9	1582.62	1789.68	1867.65	1712.42	22841	14577.1	18298.6	12054.9	12369.7	6197.71	10592.5	6088.64	8726.01	13267.8	10859	4669.46	21363.1	58998	6314.58	4988.37
667	13C_12	M867T1097	NA	867.251	1096.8	867.251	867.252	1096.38	1097.22	3	873.263	873.28										1731.14	1743.26	1786.25	1898.2	2052.31	1806.29	2014.88	1850.14	1820.54	2055.87	1826.08	1722.29	2124.46	1841.43	1727.79	3233.97	3440.91	4650.15	1985.46	1954.88	3582.93	4710.45	5370.96	5963.36	3443.59	2417.69	2284.08	4840.92
324	12C	M476T557	[525][M+1]-	476.184	556.86	476.181	476.185	556.08	557.46	10	482.2	482.209										1730.15	1533.44	1788.46	1675.83	2020.86	1670.03	1808.08	2204.71	1849.61	1832.52	1472.23	1860.72	67695.4	63438.1	26228.8	4375.29	4362.24	2481.3	4835.23	9014.41	7519.98	6107.91	4072.2	6753.26	11529.7	8131.98	5314.05	5411.8
125	13C_6	M343T363	NA	343.111	363.36	343.101	343.113	350.82	365.34	8	349.127	349.134										11769.4	12814.3	11262.1	13437.1	17084.7	14314.9	13351.6	12688.4	11175.5	24899.3	19631.8	1371.99	16559.9	14556.7	14673.8	885373	940849	927134	17030.4	19415.9	21527.9	425765	348840	1.02535e+06	16576.2	13283.8	13226	66317.4
49	13C_6	M365T258	NA	365.118	258.48	365.118	365.118	254.1	258.84	6	371.135	371.142										1729.11	1842.25	1652.13	39781.2	32045.8	30958.9	1480.65	1669.11	1592.95	2057.74	1751.33	2040.25	8833.85	6636.15	5838.95	5855.45	8903.72	8044.89	7767.41	7312.47	9768.19	107353	51797	79225.3	3094.68	3058.07	2490.97	5061.17
199	13C_6	M499T454_2	NA	499.201	453.96	499.201	499.201	453.72	453.96	3	505.216	505.226										12409.4	8464.79	13831	6141.85	7941.36	10247.3	10446	13273.9	12680.5	13386.5	12314.6	19091.5	4809.33	4359.97	4214.17	15108.6	18720.7	20982.7	3692.34	4389.53	4467.23	5557.84	4545.67	3920.88	4894.06	5082.07	5064.71	4927.11
635	13C_6	M457T1085	NA	457.118	1085.28	457.117	457.119	1084.08	1086.66	10	463.134	463.143										1794.43	2137.82	1675.49	2416.09	2782.47	2290.18	2368.03	2177.95	2385.14	3277.27	3154.41	2064.62	2223.82	2381.25	2775.16	15799.4	10819.8	9486.19	2010.97	2772.87	2256.6	7979.76	6082.21	8914.39	2009.74	1791.87	1962.93	5644.36
199	12C	M493T454	NA	493.182	453.54	493.182	493.182	453.18	453.72	3	499.197	499.207										1723.97	1639.26	1925.07	1548.12	1622.82	1473.79	1643.41	2491.79	1730.73	2080.31	1657.23	1663.85	28028.5	26310.6	23766	3483.52	3828.26	2769.07	3620.06	4265.93	3634.77	4828.47	6465.6	3891.9	8456.33	10108.3	7683.26	3701.14
100	13C_6	M514T340	NA	514.144	340.14	514.134	514.144	335.94	342.72	7	520.158	520.169										4139.86	4407.14	4659.85	230602	124858	139460	3945.24	3987.16	4184.76	5133.65	4799.43	4879.13	4555.29	4512.52	4060.54	5138.99	5403.52	5937.62	4508.94	5609.93	4994.72	7898.85	5961.17	4669.26	5182.86	5270.56	4841.57	4023.15
61	13C_6	M241T288	NA	241.129	287.79	241.128	241.129	286.68	288.84	4	247.146	247.151										1729.7	1666.22	1622.29	1648.21	1720.96	1734.22	1640.16	1789.48	1654.47	2202.95	2154.19	1854.49	2536.45	2437.2	2539.95	6395.48	12238.9	13310.2	2976.26	2458.21	3072.69	2575.13	2888.26	2530.18	2666.2	2403.26	2617.51	7776.52
643	13C_6	M421T1085	NA	421.15	1085.16	421.15	421.151	1084.68	1085.7	6	427.166	427.174										1563.99	2279.8	2302.62	1730.5	2030.89	1557.14	1688.96	1844.86	1734.22	2641.69	1961.39	1813.05	3309.11	3296.1	2732.24	11422.6	7993.88	7134.48	3597.13	2961.53	3026.32	5540.95	5640.65	5569.06	2634.26	2330.36	2803.83	6105.97
40	12C	M539T241	NA	539.151	241.2	539.151	539.152	240.78	241.8	3	545.166	545.177										1717.73	2000.33	1740.97	1544.24	1982.73	1638.12	1808.93	2200.36	1517.21	2113.76	2120.61	1823.42	2179.16	2202.08	1748	2311.11	3054.22	2708.98	4153.01	3100.16	3758.56	2442.48	2584.08	2334.06	3239.47	2817.69	3181.97	12764.5
110	13C_6	M744T345	NA	744.235	345.48	744.235	744.238	337.74	346.5	7	750.248	750.263										3346.96	3059.67	3498.72	14510.7	11678.8	10395.5	2557.59	2678.55	2875.8	3242.16	3148.06	3456.32	1711.24	1694.68	1752.97	1687.49	2161.83	1779.71	2041.79	1702.41	1900.55	2463.34	1910.63	1831.39	4572.96	3823.53	3716.35	9075.52
623	13C_12	M556T1075	NA	555.995	1075.32	555.992	555.995	1074.96	1075.56	7	562.009	562.02										1714.33	2301.39	1402.27	1097.3	1482.58	1116.75	1351.35	1574.66	1332.77	1643.62	1430.35	1426.38	1562.37	1518.9	1921.16	13310.7	9137.18	11397.1	1584.66	1412.59	3075.34	7597.55	6922.35	16459.2	25852	9186.85	7520.13	6326.72
357	13C_6	M494T570	NA	494.146	569.76	494.145	494.146	569.34	570.36	7	500.161	500.171										3675.23	3020	2902.82	31000.9	22785.2	17641	2530.05	2787.11	3266.96	2899.39	3938.77	3565.46	2360.92	2231.66	1884.41	2265.34	3280.04	3099.17	2336.43	2188.35	2351.24	13069.7	2865.4	2360.64	2997.91	3557.95	2735.82	4027.74
456	12C	M740T695	[956][M+1]-	740.248	695.43	740.247	740.249	694.42	695.88	12	746.261	746.276										1710.77	1707.23	1702.31	2254.75	2006.73	1633.42	3644.72	5928.17	4132.88	2231.43	2138.61	2911.48	277318	278691	576772	3873.63	4738.69	2666.78	5490.1	5225.91	2841.11	2677.2	6352.82	2389.64	186993	230021	189092	2056.04
198	13C_6	M489T454	NA	489.166	453.96	489.166	489.166	453.96	454.14	3	495.181	495.191										2842.3	2899.19	2885.74	2418.95	2883.85	2648.82	2489.4	2634	2481.2	3038.59	2534.14	3504.48	3424.06	3048.74	2617.1	15508.3	17038	22220.8	2903.02	2886.01	3157.32	3301.02	3321.18	3037.78	4047.38	3344.18	3899.39	5457.4
556	13C_6	M170T939	NA	170.055	939.24	170.055	170.055	937.86	941.64	11	176.074	176.077										2590.32	2663.83	2371.23	4066.4	3797.69	4046.12	2145.7	1861.75	1937.1	2217.59	2495.97	2359.94	1877.29	1695.47	1889.01	70914.1	43542.3	21248.6	1878.59	1861.78	1912.38	75581.5	71285.7	36849.3	2283.66	2560.4	2267.59	7200.41
273	13C_6	M196T520	NA	196.071	519.9	196.07	196.071	519.48	520.32	3	202.089	202.093										1941.73	2156.53	2043.36	2130.82	1946.26	2114.81	1864.46	2106.17	1883.31	2246.96	2575.03	2125.4	2496.61	2923.19	2554.97	4537.44	13756.4	5936.15	2734.98	2864.19	3134.42	2886.59	2688.06	3066.43	2822.84	2625.12	2589.77	49224.3
20	13C_6	M172T175	NA	172.096	175.02	172.096	172.096	173.82	175.36	5	178.115	178.118										2935.82	2817.13	2847.07	2592.01	2614.57	2468.61	2479.97	2814.36	2663.17	2907.06	3245.31	3286.97	2407.29	2645.94	2758.47	38596	35852.4	36371.2	2554.57	2340.86	2529.06	2452.5	2680.28	2231.74	5508.42	4357.64	3800.57	28404.1
48	13C_6	M619T258	NA	619.197	258.39	619.197	619.197	258.06	258.48	3	625.211	625.224										1056.79	979.48	1090.59	1697.51	1593.21	1492.88	968.937	1039.81	1014.78	1319.37	1109.96	1145.45	1394.73	1392.53	1429.28	1968.06	2995.24	3043.41	1526.74	1451.12	1661.61	6104.66	6059.53	2995.06	2347.28	2118.79	1687.56	12105.1
81	13C_6	M708T316	NA	708.224	315.69	708.223	708.224	314.88	316.68	4	714.237	714.251										1280.64	1127.92	1330.51	1419.73	1378.5	1173.87	1140.4	1258.24	1306.7	1388.76	1552.23	1422.44	1278.33	1118.85	1135.47	1976.8	2970.17	3834.19	1330.37	1166.5	1247.9	18227.2	3924.98	2329.24	2999.81	1822.71	1888.57	5183.23
650	13C_6	M466T1088	NA	466.1	1088.28	466.1	466.1	1088.28	1088.64	3	472.115	472.125										940.425	984.247	899.728	3939.03	3204.8	4058.95	987.89	1135.88	971.785	1444.82	1238.16	951.133	1287.05	1186.58	1248.81	1254.72	1338.3	1273.44	1027.01	1513.12	1148.95	1248.51	1273.32	1184.25	1482.03	1123.53	1108.9	1202.94
452	13C_6	M331T695	NA	331.149	695.34	331.149	331.149	694.92	695.52	3	337.166	337.173										4765.22	4817.09	4898.72	4896.02	5231.31	4803.87	4859.92	4724.77	4919.81	6308.22	5585.63	5127.22	5221.45	4371.1	4106.36	45414.3	52013.5	45094	5031.64	4881.22	4925.55	5133.28	5174.79	4828.93	5314.85	5056.59	5811.22	19033.1
510	12C	M463T816	NA	463.125	815.7	463.125	463.126	815.52	815.88	3	469.141	469.15										1691.08	1727.09	1795.68	1798.25	1435.33	1544.79	1726.6	1748.6	1655.09	1772.49	1661.16	1623.43	16503.2	13679.4	15489.6	3390.06	4089.52	3825.28	3413.39	3470.88	3620.75	3968	4544.41	3137.53	3630.41	2960.38	4710.36	4814.84
508	13C_6	M331T805	NA	331.113	805.26	331.113	331.114	805.14	805.38	4	337.13	337.137										3083.43	3000.1	3290.36	3054.76	3441.08	3445.83	2956.7	3203.37	3356.59	4791.59	3067.22	3294.06	3213.4	3039.82	3116.26	3309.32	4324.71	3456.01	3192.72	2991.77	3445.09	3339.06	3569.48	3478.49	4593.79	4334.54	4340.57	27098.6
596	12C	M980T1064		980.075	1064.4	980.074	980.076	1059.06	1065	17	986.085	986.105										1685.71	1166.04	1731.62	1509.36	1383.89	1226.69	1366.89	1489.26	1453.81	1532.15	1259.62	1358.36	14359.1	10237.1	10528	3173.01	3948.56	5124.14	6048.03	7447.55	8069.11	2249.97	2679.57	2879.28	1761.55	2006.92	3248.83	1565.35
321	13C_6	M471T556	NA	471.174	555.66	471.173	471.174	555.66	555.66	3	477.189	477.199										1669.38	1645.56	1879.31	1545.96	2193.63	2033.55	1497.9	2019.6	1624.48	1917.4	1759.62	2345.79	11303.1	9262.31	9116.4	21606.7	18556.3	28188.2	13080.5	15994.7	9904.4	24696.8	28825.2	12791.2	21697	41542.8	16935.4	5127.85
628	13C_12	M725T1080	NA	725.393	1080.21	725.392	725.394	1079.88	1088.46	10	731.406	731.421										1682.32	1819.84	1487.16	1711.49	1785.49	1528.33	1850.3	1796.38	1712.14	1758.68	1701.91	1619.58	2041.36	2147.89	2067.91	18019.6	31382.6	20077.8	1978.2	2230.64	2374.77	12491.2	15650.7	12302.6	2595.62	2543.68	2581.51	3016.7
8	13C_6	M606T172	NA	606.185	171.74	606.184	606.185	171.48	172.08	5	612.199	612.211										1217.59	1286.8	1193.06	4133.95	3616.66	2451.2	1341.22	1507.22	1342.34	1782.21	1650.88	1468.86	1103.14	1201.32	1633.85	2146.68	3214.54	2353.42	1428.67	1189.08	1272.38	13181.2	13960.6	8192.83	9779.15	8128.33	8050.22	9104.71
569	13C_6	M277T1023	NA	277.081	1023.12	277.081	277.081	1022.52	1023.99	12	283.098	283.104										1446.31	1158.76	1045.09	1265.1	1362.54	1372.22	1112.78	1158.41	1191.05	1336.76	1526.91	1179.89	1259.05	1297.64	1188.26	92877.3	68554.3	61348.7	1322.95	1267.34	1254.74	19152.6	25989	21763.5	1687.92	1714.04	1539.3	80994.7
634	13C_12	M462T1085	NA	462.144	1084.77	462.143	462.144	1084.68	1085.28	4	468.159	468.168										1678.34	1900.93	1321.32	1689.96	1428.62	1632.32	2107.95	1755.98	1753.44	1635.94	1800.63	1632.37	1299.48	1498.76	1311.49	5038.37	3223.8	2880.1	1534.44	1343.91	1448.14	2206.25	2786.83	3950.98	1634.52	2405.06	1755.61	2366.32
453	13C_6	M375T695	NA	375.14	695.34	375.14	375.14	694.74	695.7	3	381.156	381.164										3670.68	3570.83	3687.73	3370.47	3366.29	3570.48	3454.86	3677.84	3594.06	4367.97	4105.2	4049.7	4182.41	4073.74	3589.04	27241.6	29502.4	22293.8	4961.28	4066.25	4945.54	4834.84	5060.2	4705.14	4425.09	3794.98	4067.19	15838.5
353	12C	M1086T568	NA	1086.06	567.69	1086.05	1086.06	565.8	567.78	4	1092.07	1092.09										1674.25	1373.73	1423.7	1373.27	1364.2	1348.45	1683.02	1452.73	1666.28	1431.45	1408.75	1565.47	30834.1	26212.7	21671.2	1770.57	2502.93	1817.64	1321.27	1369.96	1353.94	1321.43	1355.62	1196.96	3753.47	5833.66	6572.93	1650.31
306	13C_6	M723T546	NA	723.285	545.52	723.284	723.286	545.34	546.3	22	729.298	729.313										20409.1	21625.6	18799.2	14023.8	19311.7	18402.1	19253.4	20371.8	20911.2	23553.8	21130.4	25981.3	1016.94	984.019	1043.16	1235.04	1349.69	1125.01	1036.1	1059.73	1012.42	1274.34	1310.82	1032.99	22214.6	8814.24	13260.1	5376.01
46	13C_6	M305T257	NA	305.096	257.32	305.081	305.097	253.92	263.64	14	311.113	311.119										14522.2	14944.3	26123.6	21539.8	17655.1	17311.8	12713.6	14705	13648.9	15054.4	14836.4	18016.4	10846.8	10860.7	23539.1	4078.06	22251.4	28615.1	16422.7	12999.6	15845.9	88829	48186.3	18970.1	30300.5	23851.5	19290.8	186023
479	13C_6	M807T720	NA	807.244	719.52	807.244	807.245	718.98	719.52	5	813.256	813.273										2116.08	2164.29	2062.61	2136.59	2420.65	2070.9	2112.01	2108.4	2151.38	2881.23	2228.41	2319.43	3763.84	3955.34	3551.38	5208.76	5531.28	4272.1	4357.71	4260.48	4479.12	5230.02	5171.93	4861.96	3793.98	3324.53	3297.08	28514.6
5	13C_6	M353T149	NA	353.118	149.4	353.118	353.118	146.82	150.6	7	359.135	359.142										335549	942890	963118	304286	933222	302257	744321	126428	520775	404461	345559	871764	7474.55	5789.73	5726	7871.56	11397.5	10580.3	8639.44	8217.13	9734.34	8683.68	10285.8	8404.07	3.04154e+06	839612	2.17713e+06	67594.6
407	13C_6	M512T630	NA	512.158	629.76	512.158	512.158	629.23	630.18	7	518.173	518.184										2758.3	2884.02	2403.98	2681.57	2566.56	2300.9	2166.41	2085.1	1822.13	2235.23	2266.12	2567.13	1639.08	1383.29	1526.36	5340.31	3799.62	3109.39	1758.2	1689.93	1815.02	4408.37	2840.25	3833.85	2097.93	1666.8	1717.98	37993.6
403	13C_6	M224T624	NA	224.102	623.82	224.102	224.102	623.58	624	6	230.12	230.124										1682.95	1557.99	1686.92	1538.16	1720.13	1397.71	1493.95	1668.83	1770.73	2061.93	1670.62	1996.13	1938.49	1914.37	1710.1	12178.2	13385.8	17922.6	1896.12	1775.92	1782.18	2117.53	2219.43	1994.2	2055.66	1821.28	1950.97	67759.2
185	13C_6	M582T438	NA	582.192	438.48	582.191	582.192	438.06	438.84	5	588.206	588.218										10728.3	13248.8	11645.4	9383.42	8841.54	7579.77	10411	8493.49	7816.57	11143.5	7400.94	12247.5	2289.27	2158.66	1988.45	2476.56	2707.46	2599.68	2448.12	2210.83	2270.95	2496.61	2213.96	2305.74	3494.5	3097.58	3540.77	10505.7
281	13C_6	M497T527	NA	497.14	527.46	497.139	497.14	526.68	528.42	7	503.155	503.165										13243.5	11266.6	12150.5	8927.74	16486.3	8847.28	10543	11065.7	11910.1	13303.5	12248.4	13052.9	2976.29	2874.73	5233.2	11086.7	4562.3	3732.47	3712.84	7459.48	3140.01	2928.84	3045.34	3180.55	4167.05	4276.52	4142.69	20069.5
630	13C_6	M825T1081	NA	825.255	1081.21	825.254	825.255	1080.82	1081.5	11	831.266	831.283										3017.09	2537.06	2759.31	3318.41	3947.68	2780.58	2460.48	3694.57	3062.4	4426.23	2953.53	3232.34	1709.31	1754.06	1710.79	42667.2	54200.4	78611	1864.9	1908.77	1861.71	36275.2	44501.1	64138.1	2911.31	2228.1	2098.62	34865
65	13C_6	M640T293	NA	640.254	292.86	640.253	640.256	291.84	293.22	5	646.268	646.281										1011.74	1391.28	1114.25	1831.08	1629.42	1792.97	1099.73	1031.02	1040.54	1260.34	1202.75	1179.79	1576.59	1950.13	1382.18	1846.99	2453.36	2093.52	2222.24	1967.2	2085.15	26490.4	2755.77	1941.94	2962.15	2749.88	3406.24	8047.6
291	13C_6	M336T535	NA	336.148	535.29	336.148	336.149	534.6	535.62	6	342.165	342.171										1697.19	1736.35	1774.99	1600.21	1668.8	1479.89	1866.38	1554	1629.74	2075.99	1869.14	1845.58	3419.41	3430.6	2759.35	90779.1	96497.4	98830.5	3512.67	3468.19	3354.16	5001.04	4807.64	4743.05	3602.4	4429.28	5799.15	33317.8
207	12C	M360T459	NA	360.093	459.3	360.09	360.094	457.32	460.68	15	366.11	366.117										1640.08	1654.96	1507.18	2216.03	3558.09	2247.97	1641.7	1766.77	1765.05	8176.18	8885.15	20389.7	7240.61	7459.21	15252.8	18935.9	20359.5	7433.22	15710.9	4809.46	6912.04	24774.5	16704.5	5062.02	8425.4	27624.6	11724	28996.4
451	12C	M741T695	NA	741.251	694.92	741.251	741.251	694.5	695.59	6	747.264	747.279										1638.23	1874.66	1824.53	1641.24	2036.83	1696.27	2031.94	2818.52	2074.16	2043.76	1953.23	1974.2	74379.3	74177.5	156199	2335.97	2910.11	2077.91	2661.97	2761.91	2574.91	2719.82	2789.91	2016.47	51629.6	62241.1	50493.8	3509.74
130	13C_6	M654T366	NA	654.212	365.76	654.212	654.213	362.94	366.12	3	660.226	660.239										2345.37	2529.05	2807.15	2796.04	3147.15	2508.46	2443.2	2289.8	2338.72	2733.53	2579.51	2792.11	2619.37	2316.42	1989.15	8969.1	14262.4	15041	2134.02	2259.45	2242.11	7984.01	17569.4	21199.1	9225.06	4369.52	4482.13	5774
128	12C	M675T366	NA	675.19	365.52	675.189	675.192	364.74	368.34	9	681.203	681.217										1631.56	1653.99	1658.98	1781.7	1878.01	1565.94	1577.72	1496.28	1438.18	1732.96	1859.28	1866.02	136730	98575.4	25257.2	44453.8	29266	22647	38646.4	36089	57278.4	1950.14	2440.3	3220.29	4186.81	2919.66	2603.54	3180.94
85	13C_6	M583T316	NA	583.194	315.9	583.19	583.194	315.06	317.28	10	589.208	589.22										1999.91	2091.26	2245.76	3461.6	4104.72	2350.85	1680.03	1902.73	2095.32	2505.46	1884	2103.06	6315.41	5940.15	4298.3	8043.17	8670.08	8850.53	8030.19	11552.8	7841.03	10879.2	10869.7	9736.15	32001.1	18218.6	16205.8	7500.46
600	13C_6	M830T1065	NA	830.271	1064.58	830.271	830.272	1059.24	1065.18	12	836.283	836.3										792.361	802.601	925.304	813.327	875.023	814.534	692.287	833.668	707.128	836.07	794.878	914.172	1078.37	973.407	858.9	19531.6	22545.5	34622.1	917.701	917.233	1044.81	5100.81	8937.05	8504.35	1408.38	1078.99	1035.72	14297.4
1	13C_6	M664T100	NA	664.126	100.32	664.125	664.126	99.54	102.12	8	670.139	670.153										1319.49	1195.76	1396.42	1478.16	799.221	1773.99	1190.14	1306.2	1256.54	1288.12	1431.2	1555	1995.25	1805.94	2155.13	2247.12	2272.2	2288.59	2128.4	2806.04	2020.37	12913.8	8387.15	10541.6	1914.09	2125.38	2032.14	1896.31
306	13C_12	M729T545	NA	729.305	545.34	729.304	729.305	545.16	545.52	5	735.318	735.333										1621.93	1439.61	1313.89	1525.2	1602.2	1512.5	1243.81	1503.05	1467.2	5702.69	4716.48	3162.17	1183.69	1107.26	1073.96	1281.8	1589.5	1600.96	1077.04	1250.78	1234.14	1257.79	1383.13	1286.12	3723.68	2666.41	3060.98	4784.4
467	12C	M889T696	NA	889.313	696.3	889.312	889.313	695.88	696.3	3	895.324	895.342										1620.9	1993.81	1836.29	1839.45	2306.88	1475.16	2251.48	2367.63	2184.32	1849.22	1505.69	1790.41	15177	16802.6	8549.7	2221.88	3025.18	2882.9	2494.45	3078.01	3142.39	2511.97	3618.64	3079.26	9675.99	7945.18	6455.56	4501.73
307	13C_6	M724T546	NA	724.288	545.52	724.288	724.29	545.34	546.12	20	730.301	730.316										7416.38	8713.88	7405.78	5983.71	7864.62	7501.46	7757.16	8118.32	8622.59	9160.09	8104.74	10630.1	933.52	855.924	987.378	1066.6	1248.08	1117.83	940.742	1046.74	1009.99	1079.68	1017.67	940.918	9254	3697.9	5966.68	2498.45
451	13C_12	M753T695_2	NA	753.29	694.83	753.285	753.291	694.5	695.1	6	759.303	759.318										1617.5	1361.49	1603.68	1218.8	1471.35	1681.62	1854.32	2044.8	1808.37	1672.32	1575.84	1810.8	1587.49	1493.35	1614.49	77553.4	101824	77163	1483.8	1726.68	1457.69	1623.08	1547.52	1566.78	5367.02	5366.8	5094.52	23652.9
111	13C_6	M451T346	NA	451.155	346.47	451.152	451.155	344.46	347.28	6	457.171	457.18										2353.36	2394.15	2450.93	2314.85	2663.14	2313.9	2253.93	2260.53	2387.55	2635.8	2401.54	2820.65	3885.32	3750.4	3830.27	46962.3	36550	45206.7	4191.25	4013.41	4211.82	69092.3	72218.1	44256.2	4135.2	3148.28	5177.62	7484.99
619	13C_12	M458T1075	NA	458.149	1075.14	458.147	458.149	1074.96	1075.74	10	464.164	464.174										1615.74	1892.7	1661.86	1628.23	1877.58	1727.82	1440.26	1677.1	1481.48	1703.7	1638.39	1569.47	1849.3	1923.31	2131.76	92817.1	72835.6	80102.3	1891.98	2012.99	1913.87	92994.3	81088.6	111079	2488.87	2210.84	1962.01	7834
126	13C_6	M344T364	NA	344.114	363.84	344.112	344.116	362.94	365.94	6	350.131	350.138										3736.1	3991.76	3872.59	4131.63	4343.79	4111.98	3655.76	4282.91	3729.72	4836.9	4041.94	4396.95	5028.39	4462.32	4293.37	94495.7	99987.2	98962.8	5205.12	6098.18	5769.82	65381.2	42990	80516.8	5259.11	4331.27	4198.87	10832.3
398	13C_12	M547T624	NA	547.222	623.58	547.221	547.222	623.22	624	9	553.236	553.247										1611.92	1671.23	2016.46	4690.28	6235.52	4848.08	1828.99	1329.33	1500.48	8075.79	6895.45	6779.02	2286.72	1901.27	1786.48	2966.57	4992.03	3811.55	2273.19	2179.33	2308.11	4544.76	4349.25	3233.95	2176.96	2213.31	2321.37	15596.3
449	13C_6	M970T694	NA	970.326	694.14	970.325	970.326	693.9	694.32	5	976.336	976.356										893.443	743.09	1043.93	869.664	933.913	854.132	807.186	864.059	786.753	882.471	902.841	1007.67	682.969	685.706	731.827	3586.99	7203.99	3192.55	754.327	728.684	829.186	711.365	848.389	780.172	2116.28	1168.59	1458.7	23319.8
129	12C	M676T366	NA	676.193	365.52	676.192	676.196	364.56	368.1	9	682.207	682.22										1609.8	2361.27	1642.59	1629.14	1663.1	1521.98	2476.98	1561.27	1757.81	1603.91	1604.59	1414.22	46337.1	38139.4	10971.5	18558.1	14274.4	7000.01	12352	14250.5	19908.8	1623.4	1913.52	1803.18	3573.63	2608.08	2271.27	2014.99
467	13C_6	M895T696	NA	895.332	696.3	895.332	895.333	696.12	696.48	3	901.344	901.362										1630.31	1635.55	1727.55	1432.18	1646.76	1434.27	1740.99	1363.56	1476.56	1886.38	1693.41	1623.62	1352.11	1465.51	1354.78	8390.48	11938.8	25735.6	1496.71	1476.83	1611.83	1520.3	1511.41	1400.65	2288.4	1798.78	1928.98	5446.44
245	13C_6	M223T501	NA	223.001	501	223.001	223.001	500.82	503.04	3	229.019	229.024										323484	339290	284385	10152.2	9067.9	13928.2	17716.2	12058.2	17732.1	14072.7	15699.6	24151.7	9519.67	11980.8	12014.4	11358.4	18470.3	12057.5	97322.9	133182	151343	15148	7742.84	12126.6	18265.6	21475.7	23510.8	20810.9
331	13C_12	M513T560	NA	513.191	560.4	513.182	513.192	557.04	560.64	8	519.206	519.216										1582.83	1861.77	1786.46	1535.66	1373.89	1544.91	1486.18	1712.6	1607.86	8270.62	8814.87	6607.44	2527.26	2313.94	15744.9	14903.9	19586.1	10788.5	4802.01	6459.71	2900.79	2798.75	2879.07	2479.59	3096.95	2641.39	2326.86	123853
519	13C_6	M277T834	NA	277.081	834.18	277.081	277.081	833.76	834.96	7	283.098	283.104										1226.23	1212.91	1129.3	1466.18	1243.22	1386.02	1123.3	1122.68	1202.2	1406.77	1248.17	1254.67	1574.34	1295.77	1358.76	6999.1	6686.58	4884.15	1445.11	1324.65	1391.11	16844.2	11819.9	9484.77	1546.83	1577.24	1344.2	4735.44
183	13C_6	M182T438	NA	182.064	438.105	182.063	182.064	435.9	438.33	4	188.082	188.086										1140.69	1139.27	1041.09	980.501	1010.1	955.2	1030.92	1081.91	1110.44	1240.22	1274.03	1140.24	1931.09	2279.36	2042.8	2459.37	4432.94	2156.12	1964.28	1823.99	2038.16	3525.96	3030.38	2341.6	1368.2	1313.45	1515.26	20527.4
428	13C_12	M705T669_2	NA	705.243	669.3	705.243	705.244	669.3	669.9	3	711.256	711.271										1573.07	1874.71	1623.47	1396.54	1478.24	1392.45	1991.9	1637.8	1623.57	1654	1554.13	1558.35	14430.6	11795.1	8159.36	8913.03	9915.61	13208.6	12384.5	10369.4	15434.2	10914.9	11324.3	14697.8	3617.82	3315.58	4132.77	93846
381	12C	M855T595	NA	855.255	594.78	855.255	855.255	594.6	594.78	3	861.267	861.284										1569.9	1484.77	1881.11	1391.21	1886.78	1345.52	1537.54	1551.36	1391.42	1561.52	1245.34	1974.14	1387.23	1586.37	2389.57	1346.85	1654.6	1575.13	1190.59	1309.94	1410.41	1250.06	1257.99	1162.24	47107.1	52246.5	27199.2	3634.22
501	12C	M312T786	NA	312.072	785.52	312.072	312.073	784.32	786.9	22	318.089	318.096										1569.75	1343.32	1486.7	1332.15	1294.69	1360.76	1529	1433.81	1390.79	1350.61	1438.07	1295.61	32049.4	27201.3	34680.7	14033.5	14074	11404.4	9717.86	11969.4	10206	13528.5	9353.87	7743.07	13142.6	21287.3	7023.45	6042.19
481	12C	M428T723	[425][M+1]-	428.164	722.61	428.164	428.164	721.92	723.54	8	434.18	434.189										1569.26	1424.26	2267.63	1772.4	1757.22	1563.85	1510.88	1522.72	1568.05	1461.16	1742.18	2327.71	38944.4	22828.2	57486.4	3575.34	4572.88	3691.77	5855.7	6304.58	5838.2	9728.6	11526.3	4842.24	34858.1	19504.5	15455.5	2447.17
3	13C_6	M335T135	NA	335.108	135.42	335.107	335.108	134.34	136.08	6	341.124	341.131										1326.67	1560.1	1223.47	3192	2078.38	3811.35	1250.67	1272.9	1294.31	1658.15	1452.92	1215.72	3191.17	7594.05	2578.04	4982.32	3514.15	4514.69	9330.79	4498.43	8352.41	20733	22678	13831.9	1631.74	1439.78	1505.14	3795.03
246	13C_6	M627T501	NA	627.308	501.42	627.307	627.308	501.24	501.6	3	633.322	633.334										3585.64	6682.52	3400.91	4583.66	5436.48	3686.92	1899.43	4340.02	2507.69	2824.39	3070.22	4006.2	1409.95	1521.41	1282.34	1885.74	1611.35	1533.62	1460.42	1724.8	1410.52	1787.14	1599.26	1458.55	2006.33	2108.36	2080.82	1742.42
428	13C_6	M699T669	NA	699.223	669.48	699.223	699.223	669.3	669.9	3	705.236	705.25										1386.39	1504.51	1685.02	1575.99	1929.11	1322.71	1684.09	1323.24	1363.4	1868.87	1603.15	1445.31	1378.98	1333.31	1306.7	2495.96	4507.42	2246.35	1427.69	1349.4	1593.66	2092.75	1450.88	1435.61	2056.43	1952.73	1688.94	64382.4
143	13C_6	M638T388	NA	638.394	387.6	638.394	638.396	385.98	388.8	3	644.408	644.421										962.586	976.753	1063.81	1227.44	1204.02	1048.96	1149.74	1250.11	988.618	1168.21	1370.86	1265.69	1325.52	1017.22	998.707	1052.36	1079.94	1100.85	1015.92	931.963	1020.64	965.457	923.843	1037.49	1389.12	1318.19	1184.84	4740.35
200	13C_6	M514T454	NA	514.187	453.96	514.187	514.187	453.72	453.96	3	520.202	520.212										1474.18	1508.95	1547.76	1491.11	1332.87	1391.33	1310.11	1592.94	1320.17	1566.06	1451.26	1722.65	1698.25	1673.09	1507.49	11959.5	10974.3	15319.6	1476.46	1599.83	1611.04	2260.88	1775.23	1601.78	2405.55	2334.46	2098.72	3220.6
406	13C_6	M511T630	NA	511.155	629.58	511.153	511.156	621.24	630.28	13	517.17	517.18										5216.79	5345.04	3479.06	4530.08	6002.81	5474.63	3717.29	3604.85	3529.03	4837.98	3561.19	3773.01	2564.56	2587.41	1831.23	25476.2	14220.8	9494.85	3212.46	2620.25	3349.87	18812.3	7927.02	13313.9	2962.11	2329.57	2433.13	212966
470	12C	M412T698	NA	412.089	697.92	412.088	412.09	697.68	698.88	9	418.105	418.113										1562.97	1407.11	1333.04	1413.07	1529.19	1510.29	1716.83	1553.28	1551.47	1597.63	1489.68	1502.28	27333.1	19041.6	15397.5	6865.21	8666.57	9627.88	6561.65	6112.84	5574.75	5138.18	4676.72	4218	3051.09	2861.73	2393.54	2750.19
513	13C_6	M581T817	NA	581.197	816.51	581.197	581.198	815.1	818.1	4	587.211	587.223										4329.84	5966.88	4224.25	3979.45	5510.4	4283.27	4033.84	4127.5	3745.7	4862.76	4194.87	4279.19	5894.33	5230.43	3967.89	9162.79	21052.1	14128.8	5798	4378.96	5881.76	9562.04	10827.7	8511.18	4771.11	4274.16	4669.69	18997.1
543	12C	M785T924	NA	785.359	924.45	785.359	785.36	923.76	925.98	10	791.372	791.387										1559.41	1401.37	2017.43	1794.27	1840.67	1935.01	1602.07	2025.29	1634.62	1843.51	2608.57	1882.39	2104.26	2316.03	2709.2	2196.23	2030.45	2589.13	2179.32	2179.74	2182.42	2238.79	2750.56	2093.51	31055.2	19270.8	45914.5	30859.8
454	13C_6	M378T695	NA	378.158	695.34	378.158	378.159	694.5	695.52	3	384.175	384.182										2019.66	2140.74	2024.53	1950.26	1950.52	1835.61	1801	1930.21	1847.52	2118.82	2093.29	2027.62	2130.67	2064.64	2014.52	16110.4	19408	13316.6	2477.89	2497.5	2657.88	2379.95	2600.99	2432.76	2379.93	1974.64	2000.04	9143.44
299	13C_12	M687T543	NA	687.232	542.85	687.232	687.233	542.76	543.36	6	693.246	693.26										1558.17	1652.29	1746.98	1879.13	2357.97	1656.39	1588.13	1683.13	1496.22	34910.9	16216.3	13909.9	3778.97	5139.3	3243.12	2734.56	3754.71	6126.48	3837.34	4060.01	6456.27	4112.53	4343.63	6210.3	2945.38	2304.46	2613.82	80165.3
422	12C	M705T659	NA	705.261	658.56	705.26	705.261	656.58	659.94	5	711.274	711.288										1549.45	1894.5	1844.1	1658.93	1518.06	1474.63	2656.36	1740	1794.93	1583.55	1614.35	1579.64	6925.71	6538.81	13528.3	2393.33	2692.12	1873.2	2395.46	2562.66	2077.14	3754.94	4190.83	2156.3	5789.25	11532	8707.73	4453.98
268	13C_12	M756T519	NA	756.247	519.39	756.246	756.248	518.34	520.08	8	762.259	762.274										1547.1	1783.04	1664.09	1576.62	1670.56	1564.21	1666.62	2010.04	1631.1	4507.86	4977.15	2785.95	1332.01	1266.33	1198.37	6545.33	7331.67	3153.12	1312.01	1209.62	1454.26	1369.26	1511.83	1210.14	2595.35	2282.15	2296.73	17147.4
382	12C	M264T595	NA	264.087	595.02	264.087	264.088	594.6	595.56	5	270.105	270.11										1541.03	1356.26	1475.48	1609.65	1550.26	1359.51	2744.88	2847.93	2617.3	1582.46	1525.17	1379.66	18060.3	24589.1	18069.2	3310.02	3835.1	3680.95	2350.92	2374.29	2163.51	2067.24	2636.11	1765.2	18651	22818.9	23371.9	3750.04
511	13C_6	M441T816	NA	441.092	816.3	441.092	441.093	816.3	816.72	4	447.108	447.117										1141.54	1192.38	1094.77	4581.96	2292.86	1071.25	1188.76	1160.05	1063.32	1535.23	1246.36	1033.82	1095.16	1091.62	1230.38	1457.3	1889.29	1738.14	1480.61	1408.61	1460.54	1356.48	1855.29	1281.18	1465.31	1465.85	1667.02	51588.9
663	13C_12	M456T1096	NA	456.178	1096.32	456.178	456.179	1095	1098.78	6	462.194	462.203										1539.45	1484.64	1581.49	1714.95	1816.18	1631.56	1731.27	1706.59	1790.12	1668.42	1717.68	1438.95	2107.93	2216.11	1994.55	7303.63	4896.44	5605.52	2120.86	2021.35	1754.53	3424.48	5493.55	6395.43	2362.82	1976.81	1926.45	8327.32
127	13C_6	M685T364	NA	685.227	364.38	685.225	685.228	363.54	365.52	5	691.24	691.254										3876.17	4578.4	8673.01	3886.02	4828.53	3151.55	4644.77	3138.08	3744.21	3779.39	3767.3	5340.64	4306.6	5187.89	3866.54	32896.7	26315.7	22163.7	4524.95	5443	5723.81	27495.5	13489.4	36159.1	8030.58	5625.78	7393.82	7734.47
515	13C_6	M611T823	NA	611.208	823.02	611.207	611.208	822.84	823.62	5	617.222	617.234										1835.37	2016.08	2131.16	1655.92	1912.93	1891.9	1800.18	1875.36	1717.28	2084.73	1809.65	2127.88	2426.01	2616.2	2084.58	6058.7	6335.84	4683.79	2628.79	2270.51	2567.94	3563.4	3054.04	2762.63	2851.28	2504.93	2553.52	20261
632	13C_12	M756T1084	NA	756.406	1084.5	756.405	756.407	1083.48	1086.06	9	762.419	762.434										1533.9	1354.8	1332.96	1636.66	1627.86	2377.41	1270.47	2386.14	1668.84	1931.96	1391.07	1480.15	1610.81	1603.07	1516.68	7038.93	6127.81	6739.38	1582.98	1826.47	1860.96	3563.07	4407.54	6713.36	3708.86	3578.44	3691.05	4811.74
191	13C_6	M315T449	NA	315.081	449.16	315.081	315.082	448.2	449.4	5	321.098	321.105										2631.31	2854.35	3154.99	3192.24	3401.32	2767.98	2428.79	2411.74	2397.14	2951.05	2415.61	2681.38	4490.67	4476.49	3774.15	22973.7	16185.2	28367	5846.63	5035.96	6221.18	12682.9	16460.4	8254.64	6797.65	4073.84	4632.6	16528.8
666	13C_12	M282T1097	NA	282.152	1097.22	282.152	282.152	1096.2	1097.4	3	288.169	288.175										1529.68	1904.65	1456.39	1939.41	1672.58	1373.39	1311.13	1474.27	1068.02	1642.91	1273.87	1148.66	1347.27	1221.58	1204.42	1279.46	2121.69	1372.26	1782.45	2148.51	2121.64	1262.58	1649.59	1573.29	1683.28	1141.64	1165.2	1432.45
239	13C_6	M459T492	NA	459.093	491.88	459.092	459.093	491.28	493.08	10	465.108	465.117										13934	23572	14666	27274	20884.9	17820.4	19376.3	12798	12553.8	22159	11085.2	16343.1	4525.26	2917.8	3089.86	4441.78	6043.92	5956.89	7020.08	6045.89	6563.61	7860.32	6434.3	6059.4	3634.94	4040.83	3940.54	4757.2
197	12C	M482T454	NA	482.151	453.54	482.151	482.151	453.36	453.96	3	488.167	488.176										1528.31	1400.54	1418.54	1460.97	1455.05	1212.42	1798.31	1511.12	1594.97	1532.1	1473.44	1529.46	16081.6	13467.4	14587.6	2039.69	2307.1	1840.16	2604.69	2823.26	2214.15	2915.45	4311.09	2650.69	9125.53	3433.77	2853.61	2621.07
418	13C_6	M331T655	NA	331.149	655.44	331.147	331.149	655.38	655.8	5	337.166	337.172										3779.1	3876.64	3849.01	3856.97	3504.24	3514.35	3176.15	3736.94	3097.19	3700.63	3764.42	3587.69	4067.85	3762.65	3935.5	41347.8	47314.9	45298.7	4251.76	4553.89	4986.95	4824.91	5328.03	5045.43	3985.61	3727.07	3802.48	22104
351	12C	M166T567	NA	166.059	567.36	166.053	166.059	565.98	573.36	9	172.077	172.08										1522.87	1223.32	1579.64	1427.31	1344.23	1391.21	1828.3	1663.98	1769.75	1524.75	1436.88	1399.47	48619.7	46300.9	40040.8	3125.11	5583.23	3064.37	2078.8	2258.95	2186.49	2401.09	2319.04	2337.49	9175.86	9494.29	9143.55	2049.66
32	12C	M753T231	[974][M]-	753.246	231.42	753.245	753.246	230.28	233.22	24	759.258	759.273										1522.7	1472.53	1058.23	1258.52	1413.62	968.511	1547.84	1178.6	1907.9	1362.55	1089.31	1082.94	150633	137870	81940.9	135587	121255	185970	151046	87685.4	210266	137916	125298	190267	139634	207567	328571	48796.9
82	13C_6	M305T317	NA	305.134	316.68	305.133	305.134	315.9	318.06	9	311.151	311.157										1568.64	1736.94	1786.02	6034.72	5303.91	4350.3	1540.39	1670.32	1638	1570.28	1582.3	2199.26	4689.63	3856.61	4346.62	4783.19	5736.42	4733.31	4687.98	5432.55	5124.94	106405	105614	85237.7	5479.41	2951.36	3689.92	3955.68
213	13C_6	M670T466	NA	670.206	465.84	670.206	670.206	465.48	466.68	3	676.219	676.233										1499.47	1637.87	1588.73	1507.79	1796.14	1515.61	1389.34	1589.53	1532.15	1682.51	1760.68	1520.52	977.604	1135.21	1114.63	1166.2	1581.77	1227.33	1183.73	1172.26	1163.69	1201.28	1165.5	1306.95	5866.37	3308.54	3236.05	3674.62
4	13C_6	M291T136	NA	291.118	135.9	291.118	291.118	135.48	135.9	3	297.135	297.141										1135.41	1191.58	1336.79	1538.31	1451.48	1461.9	1080.89	1117.4	1234.67	1089.69	1126.72	1553.06	1257.06	1177.77	1275.31	1523.81	1530.18	1188.64	1351.45	1179.29	1348.66	3008.25	3295.92	2356.17	1971.3	1546.39	1444.77	1901.05
202	13C_6	M487T454	NA	487.168	453.96	487.168	487.168	453.72	453.96	3	493.183	493.193										4763.05	3517.77	5310.98	2841.24	3355.3	3100.56	3519.04	5187.68	5128.16	5285.13	4595.14	5302.65	4658.26	4035.94	3401.96	40886.4	45938.1	65566.2	4087.16	3970.44	4659.49	3878.27	4137.02	3889.15	8362.86	9771.11	6621.1	9756.72
567	12C	M301T990	NA	301.072	989.52	301.071	301.072	989.1	989.94	6	307.089	307.095										1509.67	1452.19	1437.74	1468.58	2248.26	1520.39	1655.66	1970.01	1404.47	1679.15	1521.14	3014.51	3308.78	3278.32	4163.08	7932.4	6653.92	13710.7	3451.92	3232.99	5237.78	9253.51	7901.14	10496.8	2545.76	5259.76	1732.28	10961.4
108	13C_6	M671T343	NA	671.208	343.39	671.206	671.211	342.83	343.68	3	677.221	677.235										1728.68	1857.28	1461.39	2014.69	1771.91	1718.45	1451.93	1907.44	1577.52	1952.74	1793.29	1665.22	1008.02	992.314	1010.18	1067.47	1180.68	1161.47	1102.98	1095.48	1215.05	1215.37	1004.91	953.506	1962.09	2079.93	1912.47	2640.29
614	13C_6	M552T1075	NA	551.971	1075.05	551.969	551.972	1074.54	1075.74	8	557.986	557.997										1135.92	1128.57	1066.56	1138.64	1268.28	1231.4	1216.44	1271.36	1165.94	1383.72	1421.47	1198.6	1284.1	1320.48	1448.16	16810.5	13842.2	12288.8	1185.89	1211.34	1371.2	5635.14	4885.79	10476.7	2288.5	1886.84	1439.24	1450.37
232	13C_6	M257T479	NA	257.096	479.16	257.096	257.096	477.36	479.4	3	263.114	263.119										6133.52	7767.29	5909.24	6322.02	5796.1	4931.11	4958.82	5138.53	4675.13	5946.52	5232.14	5007.07	8130.68	7670.11	6232.05	31583.1	90802.5	35497.2	11611.9	8498.12	12418.8	9867.14	12393.9	11107.1	18284.8	11541.3	11046.2	47841.6
417	13C_6	M994T655	NA	994.328	654.78	994.327	994.328	654.6	654.88	5	1000.34	1000.36										709.46	756.126	750.366	781.455	687.72	684.706	701.783	766.389	768.25	800.086	741.333	908.783	700.354	717.877	742.004	1739.23	16291.8	7931.77	741.378	717.087	862.897	700.929	768.239	810.6	1877.43	1131.83	1300.17	21150.9
632	13C_6	M750T1084	NA	750.386	1084.5	750.385	750.387	1083.48	1085.88	11	756.399	756.414										2202.88	1248.04	2684.7	2364.36	2060.69	1630.38	1567.34	1846.46	1915.81	2148.26	1686.33	2001.48	1387.27	1564.12	1400.08	10472.7	11130.9	9179.91	1395.32	1567.23	1403.42	5619.99	5835.54	7294.93	1918.88	2212.21	2328.93	6429.19
91	13C_6	M701T334	NA	701.25	333.96	701.25	701.251	332.58	335.52	6	707.263	707.278										1142.2	1178.88	1195.48	4305.8	4277.52	4566.95	1199.55	1111.56	1081.54	1226.69	1310.02	1177.76	1253.55	1180.2	1378.69	1307.32	1455.78	1440.87	1401.71	1279.59	1265.75	2779.08	1706.33	1501.66	2144	1985.42	1841.23	4413.84
118	13C_12	M841T348	NA	841.292	348.48	841.289	841.292	348.48	348.66	3	847.303	847.32										1499.71	1778.23	1750.1	1737.59	1666.25	1647.66	2250.45	2459.17	1956.76	1699.62	1591.44	1695.85	832.899	861.338	903.463	977.344	1043.45	900.7	979.392	997.453	893.108	1045.15	930.933	981.687	2078.92	1709.21	1706.3	2977.39
507	13C_6	M466T802	NA	466.153	801.51	466.153	466.153	801.42	801.78	5	472.168	472.178										1705.79	1406.22	1595.01	1667.16	1551.68	1483.1	1517.31	1537.89	1527.23	1648.72	1912.15	1452.16	2003.99	1704.24	1771.75	26702.2	13237.5	33026.5	1944.08	1770.22	1841.37	1907.27	2146.49	1883.97	2079.89	2458.98	2410.23	22086.7
377	13C_6	M626T590	NA	626.128	590.04	626.127	626.128	590.04	590.64	3	632.141	632.154										1384.93	1507.93	1528.34	1438.43	1532.67	1461.38	1311.24	1495.52	1470.74	1706.92	1406.85	1562.63	1499.9	1541.31	1613.23	6645.46	6803.86	13688.9	1549.2	1540.93	1533.91	1613.09	1495.51	1768.97	3034.22	2411.35	2911.26	3565.65
13	12C	M637T173	NA	637.223	172.97	637.212	637.224	172.26	174.24	15	643.237	643.25										1485.65	2035.77	1386.9	1629.89	2287.65	1572.47	1903.13	1730.38	1355.36	1837.61	1214.43	1021.72	12763.2	11161.3	19063.8	2978.47	3107.49	1950.14	2975.04	2437.14	2106.72	2529.83	2063.21	2548.38	123294	112368	106128	11771.3
499	13C_6	M202T778	NA	202.045	778.26	202.045	202.045	775.98	778.92	8	208.063	208.067										2053.79	2269.17	2212.72	2177.5	2197.34	1971.22	2311.03	2154.4	2042.13	2284.4	2403.42	2416.58	1989.74	1916.13	1855.74	49101.9	53087.3	14720.3	2179.25	2193.07	2235.22	15019.6	19726.8	6009.78	2752.16	2256.26	2654.5	19933.1
647	13C_6	M716T1087	NA	716.209	1086.84	716.208	716.209	1086.66	1087.26	3	722.222	722.236										1159.64	1365.5	934.091	1434.59	2434.76	2346.49	1189.52	1198.74	1226.24	1234.52	1504.56	1192.14	979.81	955.494	1024.5	1096.65	1205.56	1103.53	1052.02	955.588	1077.37	980.071	1024.51	1056.74	1315.02	1210.12	1189.48	1943.17
527	13C_6	M501T878	NA	501.114	877.86	501.114	501.114	876.48	877.86	3	507.129	507.139										1836.82	2662.66	2134.6	14582.6	10464.8	2243.5	3031.6	2927.13	2431.96	3657.32	2970.11	2492.39	1755.73	1662.63	1640.99	1840.41	2497.58	2161.2	1961.91	2009.02	2172.85	1729.46	2142.94	1863.59	3693.63	2990.79	4582.8	3789.75
667	13C_6	M861T1097	NA	861.231	1096.89	861.231	861.232	1096.62	1097.76	4	867.243	867.26										2519.76	1654.55	2907.28	2112.31	2692.79	2106.49	1814.01	1842.53	1933.3	2111.98	2017.84	1944.3	2102.32	2113.36	1835.53	3993.44	4365.65	5048.69	2950.97	1838.91	2269.68	3821.44	5141.97	7305.17	2444.87	1768.07	1900.56	8063.58
599	13C_6	M828T1065	NA	828.263	1064.51	828.262	828.264	1063.88	1065.18	9	834.275	834.292										801.45	798.262	834.803	890.412	1190.2	979.41	810.805	880.773	904.362	1029	923.035	861.897	927.898	889.917	812.054	6005.74	9091.51	11938.1	913.077	893.24	908.13	4398.41	6076.79	6860.44	1722.47	1094.05	1097.69	8855.19
282	13C_6	M270T529	NA	270.108	528.84	270.107	270.108	527.64	529.44	6	276.125	276.131										1306.09	1378.43	1425.96	1444.85	1243.71	1295.15	1338.88	1390.03	1486.44	1537.68	1499.18	1530.81	1784.35	1713.78	1705.89	198073	314985	208958	2199.65	1760.24	2021.77	2006.11	2070.67	2244.46	2262.61	1871.28	2070.61	168749
16	13C_6	M662T174	NA	662.239	174.095	662.239	662.24	173.36	174.33	6	668.252	668.266										754.925	764.901	828.06	746.158	785.232	757.707	878.724	844.407	700.987	849.979	895.121	879.959	884.232	912.063	910.448	11903.8	9493.52	11677.2	840.665	883.566	868.93	879.08	814.191	868.33	4808.78	4194.62	3722.24	29706.6
44	13C_6	M572T254	NA	572.173	253.5	572.173	572.173	250.74	254.1	3	578.187	578.199										1617.43	1596.4	1887.97	4499.74	3983.93	3568	1529.04	1503.31	1487.36	1527.73	1571.94	1794.15	2170.9	2044.1	2240.54	2226.67	2979.17	2246.08	2232.96	2543.31	2173.83	7573.8	3471.61	2600.93	4787.68	2676.71	2606.78	3024.65
54	13C_6	M633T258	NA	633.213	258.48	633.213	633.214	249.9	260.88	14	639.227	639.24										938.849	1111.12	1058.57	133383	153147	90743.2	1071.78	1127.56	939.611	1202.22	1093.49	1101.88	1691.3	1601.51	2042.29	5301.48	9109.72	7462.83	2765.56	2890.71	1908.95	347990	211312	186663	2364.84	2034.36	2143.29	8711.88
647	13C_12	M722T1087	NA	722.229	1086.84	722.229	722.23	1086.84	1087.26	3	728.242	728.257										1458.95	1360.39	1076.28	1068.06	1127.11	1101.33	1208.05	1038.23	1088.83	1091.38	1081.86	1137.45	1213.04	1212.52	1193.17	1328.3	1305.9	1307.38	1206.9	1110.2	1390.86	1139.01	1220.48	1154.52	2098.32	1511.81	1470.07	1658.04
348	13C_6	M657T564	NA	657.212	563.82	657.212	657.213	563.4	564.18	5	663.226	663.239										1359.35	1317.01	1314.67	1479.95	1565.97	1248.68	1267.13	1452.45	1381.84	1452.69	1447.47	1538.79	1286.61	1394.65	1303.69	3419.88	4298.04	2982.46	1484.3	1346.92	1381.04	4401.3	3458.26	2676.14	3076.51	2156.11	2435.07	16500.3
324	13C_6	M482T556	NA	482.205	555.84	482.205	482.205	555.66	556.26	3	488.221	488.23										1312.65	1190.61	1131.99	1024.25	1063.3	1184.28	1270.68	1402.78	1276.73	1456.55	1349.89	1457.21	1225.35	1402.47	1252.6	35339.8	37912.8	49845.4	1316.35	1341.07	1436.5	1636.36	1832.64	1416.48	1992.89	1450.07	1514.77	4303.12
470	13C_6	M418T698	NA	418.109	697.68	418.108	418.109	697.32	697.92	3	424.125	424.133										1308.41	1752.44	1411.4	1576.29	1697.63	1741.26	1841.67	1578.85	1534.04	1989.72	1555.5	1790.7	1418.07	1496.73	1311.41	15151.2	14644.7	19316	1558.77	1482.26	1695	2503.71	3290.86	2198.94	2037.63	1848.08	1756.26	2685.26
249	13C_6	M1014T515	NA	1014.39	515.34	1014.39	1014.39	514.92	515.7	3	1020.4	1020.42										532.771	525.244	522.941	580.033	541.189	549.851	551.937	522.217	545.714	607.885	542.456	590.261	544.813	565.903	497.623	605.087	656.796	593.748	541.014	568.582	555.986	576.818	564.021	598.387	1030.76	787.326	769.879	2661.99
80	13C_12	M598T314	NA	598.292	313.68	598.291	598.292	313.32	315.06	5	604.306	604.318										1455.87	2309.46	1219.73	1314.76	1642.81	1295.35	2471.49	1612.52	1426.72	2924.6	2182.06	1332.96	1264.68	1247.71	1179.67	1267.89	1623.12	1548.93	1376.97	1868.04	1723.33	4716.67	3367.98	3040.42	1644.92	1604.9	1671.95	1666.37
594	13C_12	M833T1064	NA	833.28	1064.4	833.28	833.281	1059.42	1065.18	13	839.292	839.309										1455.56	1445.44	1434.66	1369.27	1821.56	1363.8	1268.76	1282.64	1390.27	1404.31	1329.12	1363.03	945.923	913.697	941.758	15693.3	19005.1	28481	955.176	941.985	1020.17	11871.4	24872.5	24180.5	1617.24	1200.32	1211.31	14080.8
156	13C_12	M747T405	NA	747.253	404.76	747.253	747.253	404.1	405.3	4	753.266	753.281										1455.54	1468.15	1601.92	1554	1659.38	1521.59	1852.69	1626.87	1585.94	3709.23	2586.21	5045.51	1563.91	1446.57	1720.12	8119.79	7815.26	16873.4	1519.24	1685.1	1803.93	1776.24	1739.13	1618.29	4468.41	3130.69	2880.98	11814.6
567	13C_6	M307T989	NA	307.092	989.34	307.092	307.092	988.5	990.72	7	313.109	313.115										1732.55	1770.91	1825.46	1824.88	1871.27	1821.99	1782.61	1717.78	1721.69	1886.04	1791.05	1932.1	1921.81	2035.14	2026.68	11783.6	6607.11	15352.8	2192.26	2094.44	2189.45	5977.25	3746.67	5074.29	2796.54	2163.35	2133.26	24943.7
660	13C_6	M364T1089	NA	364.07	1089.33	364.07	364.07	1088.46	1089.66	6	370.087	370.094										1763.78	1799.04	1789.53	14879.9	11843.1	11821.9	1911.53	1751.76	2118.8	1913.24	2255.03	2038.9	1791.92	1921.24	1665.06	1817.2	1960.32	1739.92	1909.18	1707.26	1777.98	2170.39	1805.01	2067.83	2528.96	2023.25	1949.54	1896.81
613	12C	M778T1075	NA	778.27	1074.96	778.269	778.27	1074.96	1075.14	3	784.282	784.298										1450.99	980.867	1401.88	814.138	914.873	833.476	1097.6	1498.42	1504.11	1259.7	1117.82	1136.16	933.304	928.097	1028.66	6233.53	7278.7	4988.39	887.359	914.283	922.359	1294.7	1186.41	1221.71	2266.16	1814.48	1336.46	1269.94
427	13C_6	M700T669	NA	700.226	669.48	700.226	700.226	669.48	670.08	3	706.239	706.253										1308.04	1203.67	1249.81	1331.07	1361.64	1255.77	1284.42	1214.47	1259.82	1347.45	1303.91	1374.08	1278.31	1347.12	1199.05	1734.37	2405.86	1626.71	1408.1	1494.21	1471.5	1435.36	1603.82	1459.39	2161.32	1863.72	1779.32	20824.1
422	13C_6	M711T658	NA	711.28	657.54	711.28	711.28	657.54	657.78	3	717.293	717.308										1013.18	1233.02	1192.88	996.088	1228.02	1055.13	1261.3	1224.95	1131.67	1116.1	1273.47	1484.21	2273.24	2555.11	3143.36	10787.6	10996	9062.12	1514.39	1465.13	1692.17	1468.9	1703.33	1527.76	2758.8	2983.69	3294.41	4099.25
624	13C_6	M835T1076	NA	835.376	1075.92	835.376	835.376	1075.74	1076.16	3	841.388	841.405										3011.25	2760.3	3046.65	2500.47	2490.24	4588.57	2283.2	2753.42	2519.4	2615.26	2311.47	3161.05	2684.76	2991.29	2568.77	3367.33	3538.13	3328.23	3292.94	2624.62	2786.96	96387.3	13817.4	45661.7	4390.83	3805.2	4319.74	10471.7
172	13C_6	M200T437	NA	200.048	437.46	200.048	200.049	437.04	437.46	3	206.066	206.071										1314.12	1229.76	1259.62	2160.02	2780.51	2483.2	1258.56	1328.26	1201.86	1341.54	1330.52	1382.84	1378.4	1215.04	1270.02	1623.79	1910.76	1662.45	1448.5	1279.06	1329.02	3108.61	2970.91	3108.14	1587.57	1505.42	1499.75	4056.86
214	13C_6	M98T467	NA	98.0469	466.86	98.0443	98.0471	464.46	469.44	5	104.066	104.068										2171.29	2357.72	2284.09	653434	471439	454376	2025.89	2317.86	2168.92	2588.74	2257.53	2092.22	1767.88	1723.59	2058.04	6719.6	1040.61	6173.02	1882.25	2004.06	2345.8	345454	50057.7	28347.3	5321.65	3922.93	3286.1	4533.37
622	13C_12	M510T1075_2	NA	510.149	1075.14	510.148	510.15	1074.96	1075.32	6	516.164	516.174										1432.9	1403.02	1331.74	1279.26	1399.03	1194.72	1393.55	1586.02	1311.25	1473.35	1404.69	1567.93	1856.33	1805.12	1682.92	9174.69	7207.7	7694.14	1570.33	1941.04	1867.44	7794.07	6535.58	9628.04	2296.86	1829.37	1708.41	1920.52
52	13C_6	M636T258	NA	636.218	257.88	636.214	636.222	257.46	258.18	6	642.232	642.245										1470.96	1135.28	1040.91	2417.97	2378.81	2158.99	1137.88	1628.91	1239.36	1142.24	1442.02	1679.29	2090.46	2092.41	3254.99	3753.11	3646.02	2439.39	2431.4	4799.3	3451.04	6782.7	4188.72	4258.09	6082.28	5742	4953.89	5122.26
626	13C_6	M902T1076	NA	902.224	1076.16	902.223	902.225	1075.92	1076.76	5	908.235	908.253										793.879	727.013	689.987	759.49	748.107	641.271	686.494	712.109	730.928	774.838	753.334	736.091	719.7	773.636	711.867	2412.37	9941.62	4957.23	760.614	744.091	744.491	1924.88	1449.39	1726.52	1222.54	729.048	857.916	1000.6
502	13C_6	M253T787	NA	253.038	786.72	253.038	253.038	786.72	787.08	3	259.056	259.061										1689.76	1716.83	1516.25	2032.56	2276.71	1590.38	1601.29	1614.11	1477.64	1816.93	1589.8	1582.34	1895.62	1935.34	1881.55	1897.18	2418.26	2066.17	1989.22	2168.26	1852.99	1892.01	2138.87	1919.23	3408.39	2124.99	2187.61	3084.15
178	13C_6	M523T438	NA	523.176	437.64	523.176	523.176	437.46	437.88	3	529.191	529.201										2560.47	2228.15	2451.69	2178.3	2451.26	2259.2	2427.3	2823.26	2070.96	2554.09	2611.78	2606.73	2331.92	1995.91	2164.26	3478.13	4266.7	3528.73	2511.34	2170.36	3260.38	2888.02	2635.81	2646.56	3594.01	2920.64	2578.89	51253
377	12C	M620T590	NA	620.107	590.4	620.107	620.107	589.62	590.4	3	626.121	626.134										1420.73	1559.78	1504.53	1388.99	1620.31	1503.98	1688.6	1360.93	1554.07	1540.43	1391.56	2038.87	14171.9	8273.03	7350.74	2026.03	3106.23	4855.73	2148.17	1672.26	1780	1990.58	2694.9	1879.09	4317.35	7006.85	13907.6	4235.73
102	13C_6	M821T341	NA	821.285	341.34	821.283	821.286	336.72	342.6	7	827.297	827.314										2384.3	2302.25	2709.77	63147.1	34161.5	19326.5	2577.62	2733.95	2478.46	2860.04	2992.36	2412.79	1822.48	1743.79	1781.47	2021.43	2282.49	2018.16	2035.3	1892.43	1789.05	2014.97	1905.59	1722.53	4356	3296.19	3597.98	3768.88
60	13C_6	M685T279	NA	685.22	279.12	685.22	685.22	274.74	279.9	3	691.233	691.247										1216.68	1174.25	1239.5	1344.49	1697.43	1418.27	1049.49	1425.21	1042.8	1290.78	1220.33	1201.89	1524.76	1295.46	1628.46	1898.19	2114.52	1742.92	1913.16	1926.53	1837.76	2292.47	2043.61	1751.54	2896.11	2702.26	3468.07	4586.65
43	13C_6	M571T254	NA	571.169	253.5	571.169	571.17	251.94	255.9	6	577.184	577.195										2808.71	3158.11	4492.35	14446.9	7799.41	5668.53	3065.85	3438.38	2872.8	3111.56	3112.25	3656.4	5437.23	4516.43	5992.69	5766.13	8777.51	6145.69	4320.72	5092.23	4167.6	42606.1	13781.8	7924.91	5304.94	4297.96	3859.82	7170.36
31	13C_6	M506T230	NA	506.161	229.95	506.161	506.161	222.12	231.48	4	512.176	512.186										1888.67	1562.78	1730.43	1731.51	1869.67	1901.11	1750.45	1795.18	1727	1800.66	1910.37	1839.49	2629.77	2587.4	2541.3	2428.73	2340.02	2851.7	2844.08	2921.96	2446.69	2322.8	2399.25	2491.7	5303.51	4100.52	3707.77	2757.13
402	12C	M400T624	NA	400.088	623.82	400.087	400.089	623.22	624.18	16	406.104	406.112										1404.62	1652.51	1632.23	1789.23	1697.97	1782.85	1900.89	1690.43	2062.91	1611.51	1706.6	1413.95	11517.1	11863.3	20151.4	6167.79	8110.27	6089.99	3650.53	3862	4366.52	9198.75	3196.54	2320.2	7349.74	17911	14443	6054.27
402	13C_6	M406T624	NA	406.109	623.82	406.107	406.109	623.4	624.18	9	412.125	412.133										1474.34	1434.14	1355.44	1370.91	1394.84	1688.68	1415.94	1542.53	1293.56	1560.28	1416.72	1495.67	1535.56	1493.2	1330.31	10278.6	11314	8653.71	1861.06	1640.87	1757.46	8527.37	5305.69	2416.12	2892	2012.8	2309.78	7934.29
433	13C_6	M909T673	NA	909.312	673.37	909.312	909.312	673.18	673.51	3	915.323	915.342										1036.98	1142.68	1163.15	928.322	1122.67	881.901	947.51	1137.53	965.31	1022.58	1110.11	1070.79	1069.8	1016.31	907.527	41962.1	54788.6	78285.7	1029.12	1034.86	1167.24	1082.25	1221.56	1286.4	1552.82	1192.38	1615.74	4673.78
204	13C_6	M380T458	NA	380.093	457.71	380.092	380.093	456.9	459.3	8	386.109	386.117										2138.12	2184.81	1977.7	2284.31	2325.75	2319.04	2007.89	2105.05	1990.78	2274.09	2026.21	2107.02	2609.27	2577.37	2544.8	24675.9	73002.3	12231.2	3093.68	2718.97	3087.96	18328	10676.8	4671.52	4472.19	3547.27	3351.34	30259.3
611	13C_12	M396T1075	NA	396.157	1074.96	396.154	396.157	1074.36	1075.56	10	402.173	402.181										1401.66	1326.39	1271.83	1401.49	1550.46	1529.72	1399.36	1391.24	1374.42	1463.47	1769.76	1283.6	2502.49	3239	2486.77	71047.3	58116.6	59156.4	2482.03	2389.47	2537.18	65794.6	48463.2	80423.8	2337.34	2852.63	2229.77	6252.27
498	13C_6	M495T775	NA	495.16	774.78	495.16	495.161	774.6	774.96	5	501.175	501.185										4370.4	3915.97	2945.05	5158.95	5777.68	4398.99	4986.98	4074.26	3859.73	5192.23	4355.22	4005.8	6104.13	8166.54	6508.61	12239.6	14077.8	12217.3	7960.72	8038.44	10624.7	12274.4	15742.5	12292	3728.48	4487.97	4367.32	25658.1
53	13C_6	M671T258	NA	671.17	258.48	671.169	671.174	255.3	259.86	8	677.183	677.196										2999.13	3181.81	2906.08	30326.8	28328.2	24602.1	2820.89	2976.09	2469.02	3309.82	2449.06	2906.6	13172.3	11515.9	8595.98	7996.12	10577	13686.5	9783.5	9402.99	11625.2	32593.9	13272.4	19049.5	9329	9137.56	9839.07	10098.2
436	13C_6	M973T673	NA	973.343	673.385	973.342	973.343	672.66	673.68	4	979.353	979.373										921.801	968.123	973.76	1034.19	1425.06	849.348	1138.83	906.467	957.91	1137.78	1017.31	993.044	1032.21	1115.3	1036.74	20559	25989.8	32993	990.866	955.673	1058.28	993.153	1102.99	1128.73	2534.37	2348.49	2203	7789.42
18	13C_6	M1091T175	NA	1091.09	174.66	1091.09	1091.09	172.86	175.44	6	1097.1	1097.12										608.771	544.437	548.15	564.711	595.548	540.785	626.987	557.045	612.836	634.014	579.22	667.946	544.339	567.761	604.639	7573.97	11262.9	8017.87	581.604	547.389	566.614	555.397	553.287	559.004	731.152	698.6	709.133	5144.21
652	13C_6	M143T1089	NA	143.027	1088.82	143.027	143.027	1088.04	1089.06	6	149.045	149.048										4334.63	4382.62	4445.01	48980.8	41682.2	37147.1	4520.97	4155.44	4793.63	4118	4958.61	5006.05	4428.31	4071.52	4522.54	5231.41	5753.21	5182.88	4948.74	4612.99	4725.29	6404.84	4570.63	4582.16	6140.25	5052.62	5098.23	3728.79
134	13C_6	M631T378	NA	631.197	377.64	631.197	631.197	377.28	377.88	3	637.211	637.224										1780.87	1899.08	1754.04	1904.87	2391.38	2175.68	1763.9	1843.52	1696.87	1800.82	1832.41	1906.59	13598.8	11765	3463.06	3868.72	3986.03	3382.3	4002.28	4176.45	4361.5	5984.04	4077.27	4375.04	16995.2	3971.89	3992.49	5745.87
442	13C_6	M971T693	NA	971.313	693.3	971.313	971.315	693.12	693.54	3	977.323	977.343										1421.36	1442.16	1381.2	1255.02	1427.91	1410.94	1444.13	1380.84	1548.87	1391.36	1505.09	1668.83	1249.37	1186.34	1097.16	8519.66	8506.72	12264.3	1066.43	1062.91	1157.3	1155.43	1168.33	1173.51	3365.71	2320.99	2639.97	6506.62
330	13C_12	M648T560	NA	648.233	559.57	648.232	648.235	559.26	559.86	8	654.246	654.259										1377.29	1251.47	1284.62	1136.03	1158.17	1407.76	1222.33	1230.78	1193.63	6841.01	6175.26	4515.31	1210.71	1084.23	1141.72	30079.4	22747.3	35623.2	1239.7	1214.19	1264.29	1341.55	1322.71	1165.23	4903.88	2111.94	1985.67	106952
484	13C_6	M354T732	NA	354.201	732.48	354.201	354.201	732.48	732.48	3	360.217	360.225										1375.18	1493.46	1468.33	1513.99	1563.98	1399.96	1197.75	1612.69	1465.19	1402.95	1510.42	1544.29	2035.37	1906.08	1479.83	15011	9183.21	21586.3	2285.22	2200.58	2315.59	2327.22	2175.26	1974.94	2016.02	2408.32	2192.87	6216.13
637	13C_12	M539T1085	NA	539.157	1085.1	539.156	539.158	1084.5	1087.08	7	545.172	545.183										1373.72	1424.83	1189.74	1407.05	1533.82	1457.02	1783.75	1621.44	1614.63	1635.32	1528.29	1448.14	1634.56	1505.97	1561.72	11460.7	5034.49	5442.85	1963.22	1970.1	1865.15	4630.19	4467.62	6177.03	2205.86	2022	1654.5	4060.31
339	13C_12	M533T562	NA	533.243	561.6	533.242	533.243	561.6	562.2	6	539.257	539.268										1373.06	1406.93	1422.69	7095.23	6567.72	4689.73	1556.63	1583.6	1420.24	17714	17941.3	12381	1572.65	1432.55	1724.57	2364.58	2189.42	1951.4	1640.61	1976.27	1711.76	1851.89	1981.85	1684.99	3192.44	2035.67	1984.34	6405.95
530	13C_6	M479T891	NA	479.165	890.58	479.165	479.165	890.58	891.6	3	485.18	485.19										2519.79	2423.79	2296.45	2536.63	2259.72	1908.33	2002.25	2382.87	1998.22	2155.65	2218.74	2278.44	2650.08	3103.46	2973.97	5061.4	6099.42	4162.39	3516.79	3491.77	3588.46	3529.5	3737.27	3558.5	3004.56	3498.7	3666.62	61410.1
22	12C	M701T175	NA	701.325	175.02	701.325	701.326	173.04	176.4	5	707.339	707.353										1369.15	1266.63	1238.69	1214.09	1235.27	1210.1	1319.77	1286.17	1268.32	1305.89	1364.79	1249.57	1353.26	1263.46	1349.03	9435.54	8391.35	3371.75	1402.98	1386.19	1454.47	1372.9	1377.37	1290.41	2194.46	1732.93	1921.97	4356.1
515	12C	M605T823	NA	605.187	822.66	605.187	605.187	822.24	826.02	6	611.201	611.213										1369.12	1499.47	1704.04	1533.29	1854.58	1385.51	1508.52	1357.76	1273.73	1574.36	1294.21	1582.7	4783.63	11762.2	3711.84	3917.77	4435.21	3691.51	5632.38	2986.87	8639.82	2759	2299.34	2426.38	20983.4	33557.5	25125.5	9289.4
128	13C_12	M687T366	NA	687.231	365.52	687.23	687.233	364.38	366.54	6	693.245	693.258										1368.77	1296.4	1532.89	1344.17	1686.8	1247.82	1361.04	1516.01	1392.06	1688.56	1708.29	2170.67	1968.61	1657.4	1585.46	20854.6	30498.5	22639.3	1588.82	1647.1	1841.59	14615.7	14058.2	32910.7	2926.91	2462.7	2631.53	3271.78
358	13C_6	M495T570	NA	495.149	569.97	495.149	495.149	569.58	570.36	4	501.164	501.174										2993.53	2130.58	2490.65	5873.15	5322.56	4446.03	2396.08	2536.92	2427.45	2437.54	2737.23	2487.18	3145.1	3008.87	3158.78	3124.78	7132.13	6034.96	3845.73	3381.91	5486.38	5195.17	4632.8	3960.52	4289.63	3991.7	3598.77	6818.29
312	13C_6	M244T548	NA	244.1	548.42	244.097	244.1	547.92	549.3	9	250.118	250.123										1624.09	1422.49	2068.17	3349.63	2072.49	1784.73	1470.95	1615.46	1406.16	1672.9	1318.84	1670.24	2077.38	2041.99	2040.2	20467.9	13684.3	21190.1	1553.87	1574.32	1747.31	17811.1	27012.7	9550.23	3018.4	2036.54	2929.18	6626.85
421	13C_6	M326T658	NA	326.105	657.78	326.094	326.106	654.09	657.96	4	332.122	332.129										1088.29	1222.56	1185.51	1057.1	1293.8	1022.68	1207.86	1003.26	1117.84	1260.77	1099.23	1094.35	3784.83	3668.93	5014.23	3210.85	5659.62	4927.15	1815.55	1889.41	1683.78	2619.65	2736.92	3454.99	2353.28	3200.82	7399.18	4546.64
538	13C_6	M307T909	NA	307.092	909.24	307.091	307.092	907.26	911.82	12	313.109	313.115										2170.96	2042.79	1984.74	1979.7	2203.64	2241.49	2196.95	2200.46	2130.91	2337.21	2425.36	2009.53	2754.17	2886.08	2418.9	68988.1	76988.2	78536.3	3434.62	3023.42	3137.11	32762.9	33260	16573.5	4332.7	3822.05	4071.72	21367.8
162	13C_6	M478T411	NA	478.145	410.55	478.145	478.145	402.9	412.44	4	484.16	484.17										2464.72	2387.78	2489.32	6139.16	8065.48	5351.25	2244.91	2328.2	2334.67	2452.9	2255.78	2451.42	2618.61	2279.99	2200.48	2445.86	2795.51	2684.87	2760.94	2599.24	2725.49	3425.77	3511.99	3548.99	2501.26	1990.51	2126.76	2923.07
283	12C	M344T530	NA	344.099	529.62	344.098	344.099	529.44	530.04	3	350.115	350.122										1354.54	1318.32	1253.36	1277.02	1407.27	1279.03	1179.24	1389.09	1249.15	1798.39	1605.76	1432.77	2548.13	2505.32	2943.43	7190.77	6852.77	7891	6252.72	4759.96	5180.13	4037.32	3107.19	2527.91	3410.37	2457.26	2873.89	14784
209	13C_6	M578T462	NA	578.218	461.7	578.218	578.218	461.1	461.88	3	584.232	584.244										1340.93	1330.33	1330.93	1455.52	1466.4	1413.51	1256.73	1406.19	1401.57	1361.25	1535.06	1315.75	1267.33	1262.02	1305.99	4584.11	6064.22	2433.13	1303.01	1372.73	1361.09	1720.43	1535.46	1167.39	2482.66	2351.87	1759.38	9868.13
500	13C_6	M552T781	NA	552.18	781.32	552.18	552.181	780.96	781.92	7	558.195	558.206										3221.47	3276.71	3733.4	3246.73	4020.11	3404.56	3377.23	3691.53	3694.82	3782.69	3765.58	3598.18	10689.4	11984.8	13020.7	6751.04	10607.9	13814.2	8193.23	7277.62	10198.7	7899.7	15168.6	12429.3	3986.55	4996.61	7655.57	7274.3
55	13C_6	M792T262	NA	792.265	261.66	792.265	792.266	261.06	262.02	3	798.278	798.294										1222.79	1404.05	1451.51	5589.01	5298.98	3721.13	1221.24	1366.1	1414.1	1438.03	1289.59	1414.1	1590.31	1453.19	1428.6	1562.99	1734.61	1681.19	1561.97	1499.72	1611.79	4102.7	2989.23	2580.51	2293.5	1933.1	2159.49	2321.93
436	12C	M967T674	NA	967.322	673.86	967.322	967.323	673.56	674.28	4	973.333	973.352										1343.48	2766.31	2744.33	1841.5	3359.39	1299.82	2512.04	1242.17	1763.15	2169.25	1292.05	2273.89	20826.2	43213.9	36844.5	3076.32	3933.78	2321.23	1926.39	3105.45	2272.57	1855.56	2217.16	2383.83	5654.28	3228.28	8612.21	2724.8
97	13C_6	M867T338	NA	867.27	337.74	867.269	867.27	336.36	338.34	6	873.281	873.299										4581.71	4883.88	4628.06	7719.78	7153.82	5597.81	4745.77	5314.64	4889.89	6097.05	4339.92	4998.66	1308.67	1288.1	1378.8	1288.69	1973.59	1645.09	1532.89	1324.7	1396.02	1683.67	1442.61	1423.79	7286.21	6445.09	7157.91	8236.81
617	13C_12	M432T1075	NA	432.133	1075.14	432.129	432.133	1074.72	1075.56	7	438.149	438.157										1342.6	1299.44	1260.96	1242.22	1208.2	1257.97	1287.51	1367.21	1327.37	1432.4	1372.46	1216.92	1478.86	1466.63	1510.41	18305.4	13440.7	16126.7	1693.31	1600.43	1487.07	16526.7	14469.9	16825.9	2067.15	1824.46	1737.69	2784.83
84	13C_6	M584T316	NA	584.191	316.08	584.19	584.191	315.66	316.08	3	590.205	590.217										1287.93	1485.35	1394.68	1975.36	2086.23	1759.96	1164.36	1322.16	1334.58	1414.12	1184.93	1345.87	2693.55	3044.5	2329.16	4047.97	4763.14	3815.53	3695.88	4421.07	3413.05	4013.56	3644.08	3282.3	11469.7	7399.87	10451	3865.11
75	13C_6	M451T310	NA	451.156	310.32	451.156	451.156	309.9	310.5	3	457.171	457.181										910.366	977.542	866.741	7230.01	8441.89	6825.9	886.025	944.435	913.577	862.554	984.241	981.536	1283.35	1262.27	1111.75	1328.43	1611.13	1281.81	1371.2	1158.4	1278.86	8252.51	2689.82	1979.25	1494.49	1215.61	1112.42	1437.61
435	13C_6	M165T674	NA	165.065	673.55	165.065	165.065	672.66	673.86	5	171.084	171.087										1979.87	1791.89	1897.86	1757.77	1793.12	1662.88	1633.92	1980.83	1859.97	1987.83	1819.55	1834.63	2651.41	2361.6	2188.89	53625.7	59155.3	53123.7	2125.37	2059.48	2166.93	2015.24	2198.73	2104.32	3552.08	2444.77	2759.86	14251.7
63	13C_6	M271T288	NA	271.139	288.48	271.139	271.14	287.7	288.66	3	277.157	277.162										2019.26	2059.64	1931.89	1919.34	2052.97	2015.8	1893.84	2028.28	2067.71	2009.33	1999.54	2148.07	3609.03	3753.39	2781.81	7419.8	8772.64	5353.85	5103.18	4102.74	5524.31	3671.52	4485.78	4670.09	3234.1	3124.56	3178.14	6879.86
463	13C_6	M709T696	NA	709.302	695.88	709.301	709.302	695.52	696.12	3	715.315	715.329										1577.98	1359.05	1521.8	1190.71	1378.4	1405.76	1478.04	1653.29	1581.29	1632.5	1471.73	1738.19	1533.88	1350.57	1301.32	13854.2	15767.2	14756.6	1417.28	1287.95	1303.07	1447.76	1536.38	1382.72	1819.42	1484.65	1338.35	3840.86
50	13C_6	M634T259	NA	634.216	258.66	634.216	634.217	246.54	259.44	14	640.23	640.243										1204.26	1287.71	1238.67	39498.8	36488.6	22787.7	1212.7	1300.56	1246.5	1250.68	1196.16	1415.88	1538.35	1495.89	1542.33	2296.97	3549.11	2740.13	1622.7	1707.13	1535.7	96317.4	49871.6	40896.5	2489.84	2243.02	2040.06	3440.28
148	13C_6	M883T392	NA	883.254	391.74	883.254	883.255	390.96	397.87	5	889.266	889.283										884.303	893.985	863.342	3442.72	2570.7	3156.64	872.562	966.89	861.755	920.417	935.092	907.367	867.646	880.831	845.484	857.401	1067.71	882.21	885.451	913.886	971.865	3922.24	1068.8	919.675	2027.99	1749.39	1768.99	1536.92
640	12C	M643T1085	[789][M+1]-	643.12	1084.68	643.12	643.121	1083.57	1086.24	21	649.134	649.147										1320.94	2595.54	1203.19	1100.45	1358.39	1032.91	1313.85	1867.09	1116.22	1923.74	1415.25	1034.67	1450.12	1187.58	1933.26	1152.32	6552.99	3493.6	1724.34	1771.71	3621.43	3784.2	1844.15	2456.49	40702.1	21005.7	15595.3	13199.8
434	13C_6	M910T673	NA	910.315	673.37	910.315	910.316	673.18	673.51	3	916.326	916.345										816.408	822.809	947.865	766.264	1095.12	750.492	758.854	850.575	852.748	803.639	798.156	914.652	843.961	767.655	855.07	17711.1	22271.3	32026.1	840.429	914.071	951.806	834.82	940.835	938.491	1530.17	1154.71	1265.91	2792.41
96	13C_6	M879T336	NA	879.276	336.36	879.276	879.276	335.94	336.54	3	885.287	885.305										1214.07	1172.19	1146.3	3286.55	2666.76	2324.55	1034.78	1175.75	1245.98	1106.52	1184.31	1241.39	1057.27	1287.88	1045.37	1101.25	1317.23	1480.97	1105.17	1147.31	1327.62	1219.26	1235.83	1199.81	2541.37	1912.37	1787.74	2006.48
597	12C	M982T1064		982.073	1064.49	982.072	982.074	1059.06	1064.9	15	988.083	988.103										1319.26	1031.34	1463.27	1636.3	1813.41	1417.39	1158.44	1193.82	1142.36	1341.04	1003.39	1040.65	10375.5	10670.1	10420.1	3254.01	4635.13	2618.22	7482.57	7699.74	6169.19	1768.01	1156.98	2909.44	1157.1	1879.45	2460.61	1405.31
629	13C_12	M726T1080	NA	726.396	1080.26	726.396	726.397	1079.88	1088.46	6	732.409	732.424										1316.92	1249.91	1292.41	1261.15	1291.7	1132.64	1417.4	1339.12	1333.97	1279.19	1213.58	1258.2	1373.19	1417.71	1475.54	5753.79	9614.96	6072.58	1494.74	1438.61	1398.86	5126.32	3852.02	5782.85	1999.58	1752.1	1935.91	1722.22
425	12C	M525T667	NA	525.207	666.9	525.206	525.207	666.48	667.32	6	531.222	531.232										1316.34	1214.24	1440.14	12832.8	12813	11355	1098.48	1407.42	1327.24	26607	23789.3	15947	2476.43	1955.2	1913.38	4375.3	3981.24	2970.43	3161.14	2991.19	2890.65	2872.77	2777.61	2412.9	2428.55	2864.85	2649.43	8467.79
481	13C_6	M434T722	NA	434.184	721.92	434.184	434.184	721.74	721.92	3	440.2	440.209										2067.32	1910.49	1838.71	1718.55	1692.21	1707.02	1957	1626.39	1545.29	1894.63	1542.6	1802.11	1720.78	1681.49	1596.28	19925.8	25028.9	28902.7	1965.83	1994.48	1875.56	2073.82	2206.64	1684.01	1865.46	1770.25	2030.6	4719.24
197	13C_6	M488T454	NA	488.171	454.14	488.17	488.171	453.72	454.32	3	494.186	494.196										2166.89	1662.42	2176.06	1738.86	1843.11	1671.33	1690.31	2439.31	2237.18	2352.36	1987.7	2159.34	2164.97	2029.28	2200.88	8509.91	8149.88	12316.2	2028.49	2185.59	2265.26	2194.34	2371.77	1898.29	4131.92	3510.36	3153.25	3912.47
576	13C_6	M736T1037	NA	736.203	1036.8	736.203	736.204	1036.38	1037.82	7	742.216	742.231										1104.41	1013.79	1024.67	835.268	937.178	915.088	977.588	1065.74	1044.89	1140.45	993.159	1016.46	917	881.662	970.689	10119.3	11241.8	8508.53	1025.2	835.215	970.82	4555.54	4892.56	2341.96	1313.88	1211.44	1025.06	1476.64
510	13C_6	M469T815	NA	469.145	815.28	469.145	469.145	814.68	815.28	3	475.16	475.17										2822.44	2691.95	2403.21	2295.13	2243.32	2628.46	2613.45	2768.65	2619.6	2573.61	2963	2622.38	3238.26	2790.59	2659.62	13705.2	15482.4	21110.9	3323.84	3285.93	3756.39	3340.22	3679.29	3299.86	2673.57	2819.82	2685.82	6001.69
463	12C	M703T696	NA	703.28	695.88	703.278	703.28	695.52	696.3	5	709.293	709.307										1310.17	1145.53	1229.58	1180.97	1221.36	1073.27	1186.49	1346.37	1246.66	1353.91	1245.91	1564.47	12097.5	10833.4	11689.1	7607.93	6980.56	11897.6	9046.54	12003.8	28709.9	5122.98	4378.27	20133.2	6955.95	6701.26	5466.11	3928.01
115	13C_12	M812T347	NA	812.299	346.86	812.299	812.301	346.68	347.46	3	818.311	818.328										1308.44	1271.83	1178.59	1596.42	1522.3	1296.41	1123.31	1265.58	1285.45	1164.64	1164.26	1537.1	834.671	746.918	849.233	914.244	970.795	951.45	869.743	811.937	886.582	980.885	845.234	825.456	2588.41	1862.48	1839.88	2897.61
32	13C_6	M759T231	NA	759.265	231.3	759.265	759.267	230.17	233.04	12	765.278	765.293										935.864	973.197	947.015	999.208	911.872	843.06	1039.07	964.276	911.113	1066.5	926.506	974.577	1280.58	1150.57	1516.06	11328.8	7565.8	12548.5	1689.63	1296.7	1548.16	6117.38	6736.2	5073.08	2343.93	1757.03	1994.56	14846.2
132	13C_6	M769T370	NA	769.322	369.81	769.322	769.323	369.3	370.74	6	775.335	775.35										1458.67	1113.95	1285.99	1136.5	1116.11	1060.8	1234.24	1225.55	1374.13	1296.27	1300.41	1302.43	1432.37	1480.85	1071.34	8137.4	6001.82	8560.13	1123.02	1155.27	1316.35	5023.91	4894.78	9819.91	2715.37	2310.45	2162.13	1791
491	13C_6	M136T747	NA	136.05	746.55	136.05	136.05	745.98	747.78	6	142.068	142.071										2889.95	2993.76	3116.02	81145.1	59815	48012.2	3428.29	3064.93	2859.19	3365.76	3200.43	2944.12	2635.91	2612.63	2555.29	2831.05	3224.93	3008.74	2803.56	2697.58	2669.4	5098.6	2846.98	3064.51	6125.98	4327.93	3897.32	5134.75
597	13C_6	M988T1064	NA	988.093	1064.22	988.093	988.094	1063.02	1064.82	7	994.104	994.124										733.292	712.787	728.91	701.86	809.057	747.625	766.169	729.536	744.992	791.474	756.679	726.561	846.134	850.644	821.431	3736.11	5374.51	6032.83	821.545	808.561	818.058	1677.48	2165.89	3292.28	1072.01	895.397	932.697	1353.02
[truncated: 238 more rows]
[truncated: 8 more columns]

## Sheet: S Table 2_Pool size
Supplemental Data Table 2: Determination of pool sizes and 13C enrichment for Phe and Tyr derived MS features.
[truncated: 667 more rows]
[truncated: 68 more columns]

## Sheet: S Table 3_bmr features
Supplemental Data Table 3: Peak data and statistical summary for Phe-derived and/or Tyr-derived metabolite features annotated in bmr6, bmr12 and WT BTx623 leaves. Labeled MS features in FDM and YDM were matched to their identical MS features in unlabeled bmr lines, and a WT control based on identical m/z values and similar relative retention times. Features detected in bmr mutants are denoted by …
[truncated: 471 more rows]
